# Supplementary material for: Cytokine and T cell responses in post-chikungunya viral arthritis: A cross-sectional study
Source: PLoS One. 2024 Mar 20;19(3):e0299521. doi: 10.1371/journal.pone.0299521 (PMC10954186; doi:10.1371/journal.pone.0299521)
Supplement: S1 Dataset — Raw data from the observational study. (XLSX) [file pone.0299521.s001.xlsx]

## Sheet: Variable Names Reference
Data Compilation			DAS-28			CHK-DAS			OMERACT			HAQ			SPARRA			Rapid			Pas			CHK-DAS-33			Promis			Promis Mobility			Lab Data
pt_id			pt_id			pt_id			pt_id			pt_id			pt_id			pt_id			pt_id			pt_id			pt_id			pt_id			pt_id
arthritis			das28	DAS-28 score, with CRP		chkdas	CHK-specific DAS		omeract	OMERACT Flare score		haq	total HAQ score		sparra	Sparra		rapid3	total Rapid-3 score		pas2	total PAS-II score		chkdas33	chk-das score - 33 joint types		promis29_pain_raw	Raw: pain interference		promis_mobility_TS	TS: Promis Mobility		crp	CRP
age			painjoint_total	total number of painful joints, out of 28		painjoint_chkdas	total number painful joints, out of 30		flare_pain	pain from arthritis, 0-100		haq_1_1	Dress self, incl buttons and tying shoes		sparra1	how many days in the last month joint stiffness		rapid3_dress	able to dress self, incl laces/buttons		pas2_stand	able to stand up from straight chair		globalpainscale	average pain 0-10		promis29_pain_theta	Theta: pain interference		promis_mobility_SE	SE: Promis Mobility		il2_proquantum	IL2 (proquantum assay)
gender			edemajoint_total	total number of joints with edema, out of 28		edemajoint_chkdas	total number joints with edema, out of 30		flare_physicalactivity	difficulty of physical activities, 0-100		haq_1_2	Wash hair		sparra2	How stiff		rapid3_bed	able to get in/out of bed		pas2_walk	able to walk outside on flat ground		haq	total HAQ score		promis29_pain_TS	TS: pain interference		promis_pfc37	does your health at this moment limit your capacity to ascend a flight of stairs?		treg_livepbmc_panel1	Live PBMCs | Count
education	highest level of education		painintensity_patient	pain intensity, patient rated, 0-100		globalpainscale	average pain 0-10		flare_fatigue	fatigue, 0-100		haq_1	HAQ question 1 score		sparra3	if stiff in morning on wake up, how long does it last		rapid3_drink	able to lift a full cup to mouth		pas2_toilet	able to get on/off toilet		omeract_stiffness	OMERACT Flare score		promis29_pain_SE	SE: pain interference		promis_pfc37_tscore	T-score: does your health at this moment limit your capacity to ascend a flight of stairs?		treg_cd3cd4_panel1	CD3+CD4+ | Count
daysfever			crp	CRP		haq	total HAQ score		flare_stiffness	stiffness, 0-100		haq_2_1	stand from sitting without arms		sparra4	what level of impack on capacity to do daily activities		rapid3_walk	able to walk outdoors flat ground		pas2_lift5pounds	able to reach/get down 5lb object above head		crp	CRP		promis29_pain_scrdcnt	Scrdcnt: pain interference		promis_pfc37_stderror	St Dev: does your health at this moment limit your capacity to ascend a flight of stairs?		treg_count_panel1	Treg | Count
jointpain	still having any chk-associated joint pain?		shoulder_edema_l	specified joint, edema or pain, left or right; yes/no, for joint counts		omeract	OMERACT Flare score		flare_activities	difficulty participating in activities, 0-100		haq_2_2	in and out of bed		hand1	stiff joint: one hand		rapid3_wash	able to wash/dry entire body		pas2_cardoor	able to open car doors		edemajoint_chk33	total number joints with edema, out of 66		promis29_itmcnt	itncnt: pain interference		promis_pfc37_qposition	Question Position: does your health at this moment limit your capacity to ascend a flight of stairs?		percenttreg_by_livepbmc_panel1	% Treg/Live PBMCs
prev_arthritis	arthritis prior to having chk?		shoulder_pain_l			crp	CRP		flare_duration	duration more than a week?		haq_2	HAQ question 2 score		hand2	stiff joint: both hands		rapid3_bend	able to bend down and pick up clothing from floor		pas2_work	able to do outside work		painjoint_chk33	total number joints with pain, out of 66		promis29_participation_raw	Raw: ability to participate in social roles/activities		promis_pfc38	able to walk at a normal velocity		percenttreg_by_cd4_panel1	% Treg/CD4+
absence	work/school absence due to symptoms?		shoulder_edema_r			shoulder_edema_l	specified joint, edema or pain, left or right; yes/no, for joint counts		flare_yes_no	current flare?		haq_3_1	open a new carton of milk		arm1	stiff joint: one arm		rapid3_faucet	able to turn on/off regular faucet		pas2_waitinline	able to wait in line 15 min		shoulder_edema_l	specified joint, edema or pain, left or right; yes/no, for joint counts		promis29_participation_theta	Theta: ability to participate in social roles/activities		promis_pfc38_tscore	T-score: able to walk at a normal velocity		treg_ctla4	Treg CTLA4+ | Count
activitylimit	symptoms limiting daily activities?		shoulder_pain_r			shoulder_pain_l			omeract_v2tele	OMERACT Flare score, followup		haq_3_2	cut a piece of meat		arm2	stiff joint: both arms		rapid3_carbusplane	able to get in/out of car, bus, train, or plane		pas2_lift_heavy	able to lift heavy objects		shoulder_pain_l			promis29_participation_TS	TS: ability to participate in social roles/activities		promis_pfc38_stderror	St Dev: able to walk at a normal velocity		treg_garp	Treg GARP+ | Count
painintensity_cat	pain intensity, categorical measure		elbow_edema_l			shoulder_edema_r			flare_pain_v2tele	pain from arthritis, 0-100; followup		haq_3_3	pour a drink		foot1	stiff joint: one foot		rapid3_2miles	able to walk 2 miles		pas2_move_objects	able to move heavy objects		shoulder_edema_r			promis29_participation_SE	SE: ability to participate in social roles/activities		promis_pfc38_qposition	Question Position: able to walk at a normal velocity		treg_helios	Treg Helios+ | Count
paincause_infection	what is causing pain: infection?		elbow_pain_l			shoulder_pain_r			flare_physicalactivity_v2tele	difficulty of physical activities, 0-100; followup		haq_3	HAQ question 3 score		foot2	stiff joint: both feet		rapid3_recreation	able to participate in recreational activities/sports as would like		pas2_stairs	able to go up 2+ flights of stairs		shoulder_pain_r			promis29_participation_scrdcnt	Scrdcnt: ability to participate in social roles/activities		promis_pfa15	able to stand from a rigid-back chair without arms		treg_hladr	Treg HLA-DR+ | Count
paincause_exercise	what is causing pain: exercise?		elbow_edema_r			elbow_edema_l			flare_fatigue_v2tele	fatigue, 0-100; followup		haq_4_1	walk outside on flat ground		leg1	stiff joint: one leg		rapid3_sleep	able to get a good night's sleep		rapid3_pain	how much pain due to illness in the past week, 0-10		elbow_edema_l			promis29_participation_itmcnt	itncnt: ability to participate in social roles/activities		promis_pfa15_tscore	T-score: able to stand from a rigid-back chair without arms		percentctla4_by_treg	%CTLA4+/Treg
paincause_medication	what is causing pain: medications?		elbow_pain_r			elbow_pain_l			flare_stiffness_v2tele	stiffness, 0-100; followup		haq_4_2	go up 5 stairs		leg2	stiff joint: both legs		rapid_nervous	able to deal with anxiety/nervousness		rapid3_wellbeing	considering illness effect, how you are doing, 0-10		elbow_pain_l			promis29_phyfunction_raw	Raw: physical function		promis_pfa15_stderror	St Dev: able to stand from a rigid-back chair without arms		percentgarp_by_treg	%GARP+/Treg
paincause_food	what is causing pain: food?		wrist_edema_l			elbow_edema_r			flare_activities_v2tele	difficulty participating in activities, 0-100; followup		haq_4	HAQ question 4 score		sparra_v2tele	Sparra; followup		rapid3_depression	able to deal with depression/feeling blue					elbow_edema_r			promis29_phyfunction_theta	Theta: physical function		promis_pfa15_qposition	Question Position: able to stand from a rigid-back chair without arms		percenthelios_by_treg	%Helios+/Treg
paincause_other	what is causing pain: other?		wrist_pain_l			elbow_pain_r			flare_duration_v2tele	duration more than a week?; followup		haq_5_1	wash and dry body		sparra1_v2tele	how many days in the last month joint stiffness; followup		rapid3_pain	how much pain due to illness in the past week, 0-10					elbow_pain_r			promis29_phyfunction_TS	TS: physical function		promis_pfa21	able to ascend and descend stairs at a normal pace		percenthladr_by_treg	%HLA-DR+/Treg
painintensity_patient	pain intensity, patient rated, 0-100		wrist_edema_r			wrist_edema_l			flare_yes_no_v2tele	current flare?; followup		haq_5_2	stand and sit from the toilet		sparra2_v2tele	How stiff; followup		rapid3_wellbeing	considering illness effect, how you are doing, 0-10					wrist_edema_l			promis29_phyfunction_SE	SE: physical function		promis_pfa21_tscore	T-score: able to ascend and descend stairs at a normal pace		treg_livepbmc_panel2	Live PBMCs | Count
painintensity_physician	pain intensity, physician rated, 0-100		wrist_pain_r			wrist_pain_l						haq_5_3	shower		sparra3_v2tele	if stiff in morning on wake up, how long does it last; followup		physician_global_score	global pain score, physician determined, 0-10					wrist_pain_l			promis29_phyfunction_scrdcnt	Scrdcnt: physical function		promis_pfa21_stderror	St Dev: able to ascend and descend stairs at a normal pace		treg_cd3cd4_panel2	CD3+CD4+ | Count
globalpainscale	average pain 0-10		mcf1_edema_l			wrist_edema_r						haq_5	HAQ question 5 score		sparra4_v2tele	what level of impack on capacity to do daily activities; followup								wrist_edema_r			promis29_phyfunction_itmcnt	itncnt: physical function		promis_pfa21_qposition	Question Position: able to ascend and descend stairs at a normal pace		treg_count_panel2	Tregs | Count
das28	DAS-28 score, with CRP		mcf1_pain_l			wrist_pain_r						haq_6_1	lift 1 kg of sugar from shelf to above head		hand1_v2tele	stiff joint: one hand; followup								wrist_pain_r			promis29_fatigue_raw	Raw: fatigue		promis_pfa23	able to go with a 15+ min walk		percenttreg_by_livepbmc_panel2	% Tregs/Live PBMCs
chkdas	CHK-specific DAS		mcf1_edema_r			mcf1_edema_l						haq_6_2	bend down and pick up clothes from the floor		hand2_v2tele	stiff joint: both hands; followup								mcf1_edema_l			promis29_fatigue_theta	Theta: fatigue		promis_pfa23_tscore	T-score: able to go with a 15+ min walk		percenttreg_by_cd4_panel2	% Tregs/CD4+
omeract	OMERACT Flare score		mcf1_pain_r			mcf1_pain_l						haq_6	HAQ question 6 score		arm1_v2tele	stiff joint: one arm; followup								mcf1_pain_l			promis29_fatigue_TS	TS: fatigue		promis_pfa23_stderror	St Dev: able to go with a 15+ min walk		treg_41bb	Tregs 41BB+ | Count
haq	total HAQ score		mcf2_edema_l			mcf1_edema_r						haq_7_1	open car door		arm2_v2tele	stiff joint: both arms; followup								mcf1_edema_r			promis29_fatigue_SE	SE: fatigue		promis_pfa23_qposition	Question Position: able to go with a 15+ min walk		treg_ccr7	Tregs CCR7+ | Count
tx_aspirin	to treat pain: aspirin?		mcf2_pain_l			mcf1_pain_r						haq_7_2	open a jar (previously opened)		foot1_v2tele	stiff joint: one foot; followup								mcf1_pain_r			promis29_fatigue_scrdcnt	Scrdcnt: fatigue		promis_pfa31r1	able to get up off the floor without help		treg_cd28	Tregs CD28+ | Count
tx_ibuprofen	to treat pain: ibuprofen?		mcf2_edema_f			mcf2_edema_l						haq_7_3	turn faucet on and off		foot2_v2tele	stiff joint: both feet; followup								mcf2_edema_l			promis29_fatigue_itmcnt	itncnt: fatigue		promis_pfa31r1_tscore	T-score: able to get up off the floor without help		treg_cd45ra	Tregs CD45RA+ | Count
tx_acetominophen	to treat pain: acetominophen?		mcf2_pain_r			mcf2_pain_l						haq_7	HAQ question 7 score		leg1_v2tele	stiff joint: one leg; followup								mcf2_pain_l			promis29_anxiety_raw	Raw: anxiety/fear		promis_pfa31r1_stderror	St Dev: able to get up off the floor without help		percent41bb_by_treg	% 41BB+/Tregs
tx_steroid	to treat pain: steroid?		mcf3_edema_l			mcf2_edema_f						haq_8_1	run errands, do the shopping		leg2_v2tele	stiff joint: both legs; followup								mcf2_edema_f			promis29_anxiety_theta	Theta: anxiety/fear		promis_pfa31r1_qposition	Question Position: able to get up off the floor without help		percentccr7_by_treg	% CCR7+/Tregs
tx_methotrexate	to treat pain: methotrexate?		mcf3_pain_l			mcf2_pain_r						haq_8_2	enter and exit a car											mcf2_pain_r			promis29_anxiety_TS	TS: anxiety/fear		promis_pfb9	Able to jump up and down		percentcd28_by_treg	% CD28+/Tregs
tx_altmed	to treat pain: alternative medicine?		mcf3_edema_r			mcf3_edema_l						haq_8_3	housework like wash dishes or sweep											mcf3_edema_l			promis29_anxiety_SE	SE: anxiety/fear		promis_pfb9_tscore	T-score: Able to jump up and down		percentcd45ra_by_treg	% CD45RA+/Tregs
tx_other	to treat pain: other?		mcf3_pain_r			mcf3_pain_l						haq_8	HAQ quesiton 8 score											mcf3_pain_l			promis29_anxiety_scrdcnt	Scrdcnt: anxiety/fear		promis_pfb9_stderror	St Dev: Able to jump up and down
tx_paincontrol	treatment controlling pain?		mcf4_edema_l			mcf3_edema_r						haq_v2tele	total HAQ score, followup											mcf3_edema_r			promis29_anxiety_itmcnt	itncnt: anxiety/fear		promis_pfb9_qposition	Question Position: Able to jump up and down
sparra	Sparra		mcf4_pain_l			mcf3_pain_r						haq_1_1_v2tele	Dress self, incl buttons and tying shoes											mcf3_pain_r			promis29_sleep_raw	Raw: sleep disturbance		promis_pfb10	able to ascend 5 stairs
promis29_pain_TS	TS: pain interference		mcf4_edema_r			mcf4_edema_l						haq_1_2_v2tele	Wash hair											mcf4_edema_l			promis29_sleep_theta	Theta: sleep disturbance		promis_pfb10_tscore	T-score: able to ascend 5 stairs
promis29_pain_SE	SE: pain interference		mcf4_pain_r			mcf4_pain_l						haq_1_v2tele	HAQ question 1 score, followup											mcf4_pain_l			promis29_sleep_TS	TS: sleep disturbance		promis_pfb10_stderror	St Dev: able to ascend 5 stairs
promis29_participation_TS	TS: ability to participate in social roles/activities		mcf5_edema_l			mcf4_edema_r						haq_2_1_v2tele	stand from sitting without arms											mcf4_edema_r			promis29_sleep_SE	SE: sleep disturbance		promis_pfb10_qposition	Question Position: able to ascend 5 stairs
promis29_participation_SE	SE: ability to participate in social roles/activities		mcf5_pain_l			mcf4_pain_r						haq_2_2_v2tele	in and out of bed											mcf4_pain_r			promis29_sleep_scrdcnt	Scrdcnt: sleep disturbance		promis_pfb24	able to run a short distance
promis29_phyfunction_TS	TS: physical function		mcf5_edema_r			mcf5_edema_l						haq_2_v2tele	HAQ question 2 score, followup											mcf5_edema_l			promis29_sleep_itmcnt	itncnt: sleep disturbance		promis_pfb24_tscore	T-score: able to run a short distance
promis29_phyfunction_SE	SE: physical function		mcf5_pain_r			mcf5_pain_l						haq_3_1_v2tele	open a new carton of milk											mcf5_pain_l			promis29_depression_raw	Raw: depression/sadness		promis_pfb24_stderror	St Dev: able to run a short distance
promis29_fatigue_TS	TS: fatigue		ifp1_edema_l			mcf5_edema_r						haq_3_2_v2tele	cut a piece of meat											mcf5_edema_r			promis29_depression_theta	Theta: depression/sadness		promis_pfb24_qposition	Question Position: able to run a short distance
promis29_fatigue_SE	SE: fatigue		ifp1_pain_l			mcf5_pain_r						haq_3_3_v2tele	pour a drink											mcf5_pain_r			promis29_depression_TS	TS: depression/sadness		promis_pfb32	able to stand 10 minutes without help
promis29_anxiety_TS	TS: anxiety/fear		ifp1_edema_r			ifp1_edema_l						haq_3_v2tele	HAQ question 3 score, followup											ifp1_edema_l			promis29_depression_SE	SE: depression/sadness		promis_pfb32_tscore	T-score: able to stand 10 minutes without help
promis29_anxiety_SE	SE: anxiety/fear		ifp1_pain_r			ifp1_pain_l						haq_4_1_v2tele	walk outside on flat ground											ifp1_pain_l			promis29_depression_scrdcnt	Scrdcnt: depression/sadness		promis_pfb32_stderror	St Dev: able to stand 10 minutes without help
promis29_sleep_TS	TS: sleep disturbance		ifp2_edema_l			ifp1_edema_r						haq_4_2_v2tele	go up 5 stairs											ifp1_edema_r			promis29_depression_itmcnt	itncnt: depression/sadness		promis_pfb32_qposition	Question Position: able to stand 10 minutes without help
promis29_sleep_SE	SE: sleep disturbance		ifp2_pain_l			ifp1_pain_r						haq_4_v2tele	HAQ question 4 score, followup											ifp1_pain_r			pfa111	able to complete tasks		promis_pfa10	able to stand for an hour
promis29_depression_TS	TS: depression/sadness		ifp2_edema_r			ifp2_edema_l						haq_5_1_v2tele	wash and dry body											ifp2_edema_l			pfa212	able up and down a hall normally		promis_pfa10_tscore	T-score: able to stand for an hour
promis29_depression_SE	SE: depression/sadness		ifp2_pain_r			ifp2_pain_l						haq_5_2_v2tele	stand and sit from the toilet											ifp2_pain_l			pfa233	able go for a 15+ min walk		promis_pfa10_stderror	St Dev: able to stand for an hour
promis_mobility_TS	TS: Promis Mobility		ifp3_edema_l			ifp2_edema_r						haq_5_3_v2tele	shower											ifp2_edema_r			pfa534	able to run errands		promis_pfa10_qposition	Question Position: able to stand for an hour
promis_mobility_SE	SE: Promis Mobility		ifp3_pain_l			ifp2_pain_r						haq_5_v2tele	HAQ question 5 score, followup											ifp2_pain_r			edanx015	felt afraid		promis_pfb40	able to stand on tiptoes (?)
jointpain_v2tele	still having any chk-associated joint pain?; followup		ifp3_edema_r			ifp3_edema_l						haq_6_1_v2tele	lift 1 kg of sugar from shelf to above head											ifp3_edema_l			edanx406	difficult to concentrate due to anxiety		promis_pfb40_tscore	T-score: able to stand on tiptoes (?)
absence_v2tele	work/school absence due to symptoms?; followup		ifp3_pain_r			ifp3_pain_l						haq_6_2_v2tele	bend down and pick up clothes from the floor											ifp3_pain_l			edanx417	my anxiety was too much for me		promis_pfb40_stderror	St Dev: able to stand on tiptoes (?)
activitylimit_v2tele	symptoms limiting daily activities?; followup		ifp4_edema_l			ifp3_edema_r						haq_6_v2tele	HAQ question 6 score, followup											ifp3_edema_r			edanx538	felt restless		promis_pfb40_qposition	Question Position: able to stand on tiptoes (?)
painintensity_cat_v2tele	pain intensity, categorical measure; followup		ifp4_pain_l			ifp3_pain_r						haq_7_1_v2tele	open car door											ifp3_pain_r			eddep049	felt value-less		promis_pfb42	able to stand for 30 min without help
paincause_infection_v2tele	what is causing pain: infection?; followup		ifp4_edema_r			ifp4_edema_l						haq_7_2_v2tele	open a jar (previously opened)											ifp4_edema_l			eddep0610	felt defenseless, not able to do anything to help myself		promis_pfb42_tscore	T-score: able to stand for 30 min without help
paincause_exercise_v2tele	what is causing pain: exercise?; followup		ifp4_pain_r			ifp4_pain_l						haq_7_3_v2tele	turn faucet on and off											ifp4_pain_l			eddep2911	felt dejected/depressed		promis_pfb42_stderror	St Dev: able to stand for 30 min without help
paincause_medication_v2tele	what is causing pain: medications?; followup		ifp5_edema_l			ifp4_edema_r						haq_7_v2tele	HAQ question 7 score, followup											ifp4_edema_r			eddep4112	felt hopeless		promis_pfb42_qposition	Question Position: able to stand for 30 min without help
paincause_food_v2tele	what is causing pain: food?; followup		ifp5_pain_l			ifp4_pain_r						haq_8_1_v2tele	run errands, do the shopping											ifp4_pain_r			hi713	felt exhausted		promis_pfb49	does your health at the moment limit your capacity to go for a brief walk (15min+)
paincause_other_v2tele	what is causing pain: other?; followup		ifp5_edema_r			ifp5_edema_l						haq_8_2_v2tele	enter and exit a car											ifp5_edema_l			an314	difficulty eating due to tiredness		promis_pfb49_tscore	T-score: does your health at the moment limit your capacity to go for a brief walk (15min+)
painintensity_patient_v2tele	pain intensity, patient rated, 0-100; followup		ifp5_pain_r			ifp5_pain_l						haq_8_3_v2tele	housework like wash dishes or sweep											ifp5_pain_l			fatexp4115	How often felt exhausted on average		promis_pfb49_stderror	St Dev: does your health at the moment limit your capacity to go for a brief walk (15min+)
painintensity_physician_v2tele	pain intensity, physician rated, 0-100; followup		knee_edema_l			ifp5_edema_r						haq_8_v2tele	HAQ quesiton 8 score, followup											ifp5_edema_r			fatexp4016	How often felt worn out on average		promis_pfb49_qposition	Question Position: does your health at the moment limit your capacity to go for a brief walk (15min+)
das28_v2tele	DAS-28 score, with CRP; followup		knee_pain_l			ifp5_pain_r																		ifp5_pain_r			sleep10917	Sleep quality		promis_pfc10	does your health at the moment limit your capacity to ascend several flights of stairs
chkdas_v2tele	CHK-specific DAS, followup		knee_edema_r			knee_edema_l																		ifd2_edema_l			sleep11618	sleep was refreshing		promis_pfc10_tscore	T-score: does your health at the moment limit your capacity to ascend several flights of stairs
omeract_v2tele	OMERACT Flare score, followup		knee_pain_r			knee_pain_l																		ifd2_pain_l			sleep2019	sleep problems		promis_pfc10_stderror	St Dev: does your health at the moment limit your capacity to ascend several flights of stairs
haq_v2tele	total HAQ score, followup		das28_v2tele	DAS-28 score, with CRP; followup		knee_edema_r																		ifd2_edema_r			sleep4420	difficulty sleeping		promis_pfc10_qposition	Question Position: does your health at the moment limit your capacity to ascend several flights of stairs
tx_aspirin_v2tele	to treat pain: aspirin?; followup		painjoint_total_v2tele	total number of painful joints, followup		knee_pain_r																		ifd2_pain_r			srpper11_caps21	problems completing with others my free-time activities
tx_ibuprofen_v2tele	to treat pain: ibuprofen?; followup		edemajoint_total_v2tele	total number of joints with edema, followup		ankle_edema_l																		ifd3_edema_l			srpper18_caps22	promblems completing family activities want to do
tx_acetominophen_v2tele	to treat pain: acetominophen?; followup		painintensity_patient_v2tele	pain intensity, patient rated, 0-100; followup		ankle_pain_l																		ifd3_pain_l			srpper23_caps23	problems completing routine work, incl housework
tx_steroid_v2tele	to treat pain: steroid?; followup		crp			ankle_edema_r																		ifd3_edema_r			srpper46_caps24	problems completeing activities with friends want to do
tx_methotrexate_v2tele	to treat pain: methotrexate?; followup		shoulder_edema_l_v2tele	specified joint, edema or pain, left or right; yes/no, for joint counts; followup		ankle_pain_r																		ifd3_pain_r			painin925	what level pain interferes with daily activities
tx_altmed_v2tele	to treat pain: alternative medicine?; followup		shoulder_pain_l_v2tele			chkdas_v2tele	CHK-specific DAS, followup																	ifd4_edema_l			painin2226	at what level pain interferes with housework
tx_other_v2tele	to treat pain: other?; followup		shoulder_edema_r_v2tele			painjoint_chkdas_v2tele	total number painful joints, out of 30; followup																	ifd4_pain_l			painin3127	at what level pain interferes with capacity to participate in social activities
tx_paincontrol_v2tele	treatment controlling pain?; followup		shoulder_pain_r_v2tele			edemajoint_chkdas_v2tele	total number joints with edema, out of 30; followup																	ifd4_edema_r			painin3428	at what level pain intereferes with home tasks
sparra_v2tele	Sparra; follow up		elbow_edema_l_v2tele			globalpainscale	average pain 0-10; followup																	ifd4_pain_r			global0729	on average, rate your pain, 1-10
crp	CRP		elbow_pain_l_v2tele			haq_v2tele	total HAQ score, followup																	ifd5_edema_l
il2_proquantum	IL2 (proquantum assay)		elbow_edema_r_v2tele			omeract_v2tele	OMERACT Flare score, followup																	ifd5_pain_l
treg_livepbmc_panel1	Live PBMCs | Count		elbow_pain_r_v2tele			crp																		ifd5_edema_r
treg_cd3cd4_panel1	CD3+CD4+ | Count		wrist_edema_l_v2tele			shoulder_edema_l_v2tele	specified joint, edema or pain, left or right; yes/no, for joint counts; followup																	ifd5_pain_r
treg_count_panel1	Treg | Count		wrist_pain_l_v2tele			shoulder_pain_l_v2tele																		knee_edema_l
percenttreg_by_livepbmc_panel1	% Treg/Live PBMCs		wrist_edema_r_v2tele			shoulder_edema_r_v2tele																		knee_pain_l
percenttreg_by_cd4_panel1	% Treg/CD4+		wrist_pain_r_v2tele			shoulder_pain_r_v2tele																		knee_edema_r
treg_ctla4	Treg CTLA4+ | Count		mcf1_edema_l_v2tele			elbow_edema_l_v2tele																		knee_pain_r
treg_garp	Treg GARP+ | Count		mcf1_pain_l_v2tele			elbow_pain_l_v2tele																		ankle_edema_l
treg_helios	Treg Helios+ | Count		mcf1_edema_r_v2tele			elbow_edema_r_v2tele																		ankle_pain_l
treg_hladr	Treg HLA-DR+ | Count		mcf1_pain_r_v2tele			elbow_pain_r_v2tele																		ankle_edema_r
percentctla4_by_treg	%CTLA4+/Treg		mcf2_edema_l_v2tele			wrist_edema_l_v2tele																		ankle_pain_r
percentgarp_by_treg	%GARP+/Treg		mcf2_pain_l_v2tele			wrist_pain_l_v2tele																		mtf1_edema_l
percenthelios_by_treg	%Helios+/Treg		mcf2_edema_f_v2tele			wrist_edema_r_v2tele																		mtf1_pain_l
percenthladr_by_treg	%HLA-DR+/Treg		mcf2_pain_r_v2tele			wrist_pain_r_v2tele																		mtf1_edema_r
treg_livepbmc_panel2	Live PBMCs | Count		mcf3_edema_l_v2tele			mcf1_edema_l_v2tele																		mtf1_pain_r
treg_cd3cd4_panel2	CD3+CD4+ | Count		mcf3_pain_l_v2tele			mcf1_pain_l_v2tele																		mtf2_edema_l
treg_count_panel2	Tregs | Count		mcf3_edema_r_v2tele			mcf1_edema_r_v2tele																		mtf2_pain_l
percenttreg_by_livepbmc_panel2	% Tregs/Live PBMCs		mcf3_pain_r_v2tele			mcf1_pain_r_v2tele																		mtf2_edema_r
percenttreg_by_cd4_panel2	% Tregs/CD4+		mcf4_edema_l_v2tele			mcf2_edema_l_v2tele																		mtf2_pain_r
treg_41bb	Tregs 41BB+ | Count		mcf4_pain_l_v2tele			mcf2_pain_l_v2tele																		mtf3_edema_l
treg_ccr7	Tregs CCR7+ | Count		mcf4_edema_r_v2tele			mcf2_edema_f_v2tele																		mtf3_pain_l
treg_cd28	Tregs CD28+ | Count		mcf4_pain_r_v2tele			mcf2_pain_r_v2tele																		mtf3_edema_r
treg_cd45ra	Tregs CD45RA+ | Count		mcf5_edema_l_v2tele			mcf3_edema_l_v2tele																		mtf3_pain_r
percent41bb_by_treg	% 41BB+/Tregs		mcf5_pain_l_v2tele			mcf3_pain_l_v2tele																		mtf4_edema_l
percentccr7_by_treg	% CCR7+/Tregs		mcf5_edema_r_v2tele			mcf3_edema_r_v2tele																		mtf4_pain_l
percentcd28_by_treg	% CD28+/Tregs		mcf5_pain_r_v2tele			mcf3_pain_r_v2tele																		mtf4_edema_r
percentcd45ra_by_treg	% CD45RA+/Tregs		ifp1_edema_l_v2tele			mcf4_edema_l_v2tele																		mtf4_pain_r
			ifp1_pain_l_v2tele			mcf4_pain_l_v2tele																		mtf5_edema_l
			ifp1_edema_r_v2tele			mcf4_edema_r_v2tele																		mtf5_pain_l
			ifp1_pain_r_v2tele			mcf4_pain_r_v2tele																		mtf5_edema_r
			ifp2_edema_l_v2tele			mcf5_edema_l_v2tele																		mtf5_pain_r
			ifp2_pain_l_v2tele			mcf5_pain_l_v2tele																		foot_ifp1_edema_l
			ifp2_edema_r_v2tele			mcf5_edema_r_v2tele																		foot_ifp1_pain_l
			ifp2_pain_r_v2tele			mcf5_pain_r_v2tele																		foot_ifp1_edema_r
			ifp3_edema_l_v2tele			ifp1_edema_l_v2tele																		foot_ifp1_pain_r
			ifp3_pain_l_v2tele			ifp1_pain_l_v2tele																		foot_ifp2_edema_l
			ifp3_edema_r_v2tele			ifp1_edema_r_v2tele																		foot_ifp2_pain_l
			ifp3_pain_r_v2tele			ifp1_pain_r_v2tele																		foot_ifp2_edema_r
			ifp4_edema_l_v2tele			ifp2_edema_l_v2tele																		foot_ifp2_pain_r
			ifp4_pain_l_v2tele			ifp2_pain_l_v2tele																		foot_ifp3_edema_l
			ifp4_edema_r_v2tele			ifp2_edema_r_v2tele																		foot_ifp3_pain_l
			ifp4_pain_r_v2tele			ifp2_pain_r_v2tele																		foot_ifp3_edema_r
			ifp5_edema_l_v2tele			ifp3_edema_l_v2tele																		foot_ifp3_pain_r
			ifp5_pain_l_v2tele			ifp3_pain_l_v2tele																		foot_ifp4_edema_l
			ifp5_edema_r_v2tele			ifp3_edema_r_v2tele																		foot_ifp4_pain_l
			ifp5_pain_r_v2tele			ifp3_pain_r_v2tele																		foot_ifp4_edema_r
			knee_edema_l_v2tele			ifp4_edema_l_v2tele																		foot_ifp4_pain_r
			knee_pain_l_v2tele			ifp4_pain_l_v2tele																		foot_ifp5_edema_l
			knee_edema_r_v2tele			ifp4_edema_r_v2tele																		foot_ifp5_pain_l
			knee_pain_r_v2tele			ifp4_pain_r_v2tele																		foot_ifp5_edema_r
						ifp5_edema_l_v2tele																		foot_ifp5_pain_r
						ifp5_pain_l_v2tele																		foot_ifd2_edema_l
						ifp5_edema_r_v2tele																		foot_ifd2_pain_l
						ifp5_pain_r_v2tele																		foot_ifd2_edema_r
						knee_edema_l_v2tele																		foot_ifd2_pain_r
						knee_pain_l_v2tele																		foot_ifd3_edema_l
						knee_edema_r_v2tele																		foot_ifd3_pain_l
						knee_pain_r_v2tele																		foot_ifd3_edema_r
						ankle_edema_l_v2tele																		foot_ifd3_pain_r
						ankle_pain_l_v2tele																		foot_ifd4_edema_l
						ankle_edema_r_v2tele																		foot_ifd4_pain_l
						ankle_pain_r_v2tele																		foot_ifd4_edema_r
																								foot_ifd4_pain_r
																								foot_ifd5_edema_l
																								foot_ifd5_pain_l
																								foot_ifd5_edema_r
																								foot_ifd5_pain_r
																								chkdas33_v2tele
																								globalpainscale	average pain 0-10
																								haq_v2tele	total HAQ score; followup
																								omeract_stiffness_v2tele	OMERACT Flare score; followup
																								crp	CRP
																								edemajoint_chk33_v2tele	total number joints with edema, out of 66; followup
																								painjoint_chk33_v2tele	total number joints with pain, out of 66; followup
																								shoulder_edema_l_v2tele	specified joint, edema or pain, left or right; yes/no, for joint counts
																								shoulder_pain_l_v2tele
																								shoulder_edema_r_v2tele
																								shoulder_pain_r_v2tele
																								elbow_edema_l_v2tele
																								elbow_pain_l_v2tele
																								elbow_edema_r_v2tele
																								elbow_pain_r_v2tele
																								wrist_edema_l_v2tele
																								wrist_pain_l_v2tele
																								wrist_edema_r_v2tele
																								wrist_pain_r_v2tele
																								mcf1_edema_l_v2tele
																								mcf1_pain_l_v2tele
																								mcf1_edema_r_v2tele
																								mcf1_pain_r_v2tele
																								mcf2_edema_l_v2tele
																								mcf2_pain_l_v2tele
																								mcf2_edema_f_v2tele
																								mcf2_pain_r_v2tele
																								mcf3_edema_l_v2tele
																								mcf3_pain_l_v2tele
																								mcf3_edema_r_v2tele
																								mcf3_pain_r_v2tele
																								mcf4_edema_l_v2tele
																								mcf4_pain_l_v2tele
																								mcf4_edema_r_v2tele
																								mcf4_pain_r_v2tele
																								mcf5_edema_l_v2tele
																								mcf5_pain_l_v2tele
																								mcf5_edema_r_v2tele
																								mcf5_pain_r_v2tele
																								ifp1_edema_l_v2tele
																								ifp1_pain_l_v2tele
																								ifp1_edema_r_v2tele
																								ifp1_pain_r_v2tele
																								ifp2_edema_l_v2tele
																								ifp2_pain_l_v2tele
																								ifp2_edema_r_v2tele
																								ifp2_pain_r_v2tele
																								ifp3_edema_l_v2tele
																								ifp3_pain_l_v2tele
																								ifp3_edema_r_v2tele
																								ifp3_pain_r_v2tele
																								ifp4_edema_l_v2tele
																								ifp4_pain_l_v2tele
																								ifp4_edema_r_v2tele
																								ifp4_pain_r_v2tele
																								ifp5_edema_l_v2tele
																								ifp5_pain_l_v2tele
																								ifp5_edema_r_v2tele
																								ifp5_pain_r_v2tele
																								ifd2_edema_l_v2tele
																								ifd2_pain_l_v2tele
																								ifd2_edema_r_v2tele
																								ifd2_pain_r_v2tele
																								ifd3_edema_l_v2tele
																								ifd3_pain_l
																								ifd3_edema_r_v2tele
																								ifd3_pain_r_v2tele
																								ifd4_edema_l_v2tele
																								ifd4_pain_l_v2tele
																								ifd4_edema_r_v2tele
																								ifd4_pain_r_v2tele
																								ifd5_edema_l_v2tele
																								ifd5_pain_l_v2tele
																								ifd5_edema_r_v2tele
																								ifd5_pain_r_v2tele
																								knee_edema_l_v2tele
																								knee_pain_l_v2tele
																								knee_edema_r_v2tele
																								knee_pain_r_v2tele
																								ankle_edema_l_v2tele
																								ankle_pain_l_v2tele
																								ankle_edema_r_v2tele
																								ankle_pain_r_v2tele
																								mtf1_edema_l_v2tele
																								mtf1_pain_l_v2tele
																								mtf1_edema_r_v2tele
																								mtf1_pain_r_v2tele
																								mtf2_edema_l_v2tele
																								mtf2_pain_l_v2tele
																								mtf2_edema_r_v2tele
																								mtf2_pain_r_v2tele
																								mtf3_edema_l_v2tele
																								mtf3_pain_l_v2tele
																								mtf3_edema_r_v2tele
																								mtf3_pain_r_v2tele
																								mtf4_edema_l_v2tele
																								mtf4_pain_l_v2tele
																								mtf4_edema_r_v2tele
																								mtf4_pain_r_v2tele
																								mtf5_edema_l_v2tele
																								mtf5_pain_l_v2tele
																								mtf5_edema_r_v2tele
																								mtf5_pain_r_v2tele
																								foot_ifp1_edema_l_v2tele
																								foot_ifp1_pain_l_v2tele
																								foot_ifp1_edema_r_v2tele
																								foot_ifp1_pain_r_v2tele
																								foot_ifp2_edema_l_v2tele
																								foot_ifp2_pain_l_v2tele
																								foot_ifp2_edema_r_v2tele
																								foot_ifp2_pain_r_v2tele
																								foot_ifp3_edema_l_v2tele
																								foot_ifp3_pain_l_v2tele
																								foot_ifp3_edema_r_v2tele
																								foot_ifp3_pain_r_v2tele
																								foot_ifp4_edema_l_v2tele
																								foot_ifp4_pain_l_v2tele
																								foot_ifp4_edema_r_v2tele
																								foot_ifp4_pain_r_v2tele
																								foot_ifp5_edema_l_v2tele
																								foot_ifp5_pain_l_v2tele
																								foot_ifp5_edema_r_v2tele
																								foot_ifp5_pain_r_v2tele
																								foot_ifd2_edema_l_v2tele
																								foot_ifd2_pain_l_v2tele
																								foot_ifd2_edema_r_v2tele
																								foot_ifd2_pain_r_v2tele
																								foot_ifd3_edema_l_v2tele
																								foot_ifd3_pain_l_v2tele
																								foot_ifd3_edema_r_v2tele
																								foot_ifd3_pain_r_v2tele
																								foot_ifd4_edema_l_v2tele
																								foot_ifd4_pain_l_v2tele
																								foot_ifd4_edema_r_v2tele
																								foot_ifd4_pain_r_v2tele
																								foot_ifd5_edema_l_v2tele
																								foot_ifd5_pain_l_v2tele
																								foot_ifd5_edema_r_v2tele
																								foot_ifd5_pain_r_v2tele

## Sheet: Categorical Answer Choices
Note:	all yes/no are 1/0 respectively						Formulas for Calculated scores:			DAS-28	(0.56*{# Pain Joints})+(0.28*sqrt{# Edema Joints})+(0.36*ln(CRP+1))+(0.014*Disease Activity)+0.96
	yes/no and continuous variables not listed here										*note: Disease Activity = subjective assessment of disease activity by the patient during the preceeding 7 days, scale 0 to 100
Joints (by category):										OMERACT Flare	sum of 5 questions, each with a 0-10 scale
shoulder
elbow										HAQ	sum of scores (0-3) of 8 categories; each category has 2-3 questions, score for category is highest score in that category
wrist
mcf (1-5)										SPARRA	sum(sparra items 1-4) + (sum of 8 hand/arm/foot/leg items * 3/8)
ifp (1-5)
ifd (2-5)										**add PAS and RAPID
knee
ankle
mtf (1-5)
ifp (1-5), foot
ifd (2-5), foot
Data Compilation				HAQ				Sparra				Rapid				PAS				Promis			Promis Mobility
gender	1	man		ALL questions	0	without difficulty		sparra1	0	0		All these questions:	0	without any difficulty		All "pas" questions	0	without any difficulty		pfa111	able to complete tasks		promis_pfc37	does your health at this moment limit your capacity to ascend a flight of stairs?
	2	woman			1	with some difficulty			1	1-5		rapid3_dress	1	with some difficulty			1	with some difficulty		1	without difficulty		5	None
					2	with a lot of difficulty			2	6-15		rapid3_bed	2	with much difficulty			2	with much difficulty		2	with little difficulty		4	A little
education	1	primary			3	incapable			3	6-30		rapid3_drink	3	unable to do			3	unable to do		3	with some difficulty		3	Some
	2	secondary										rapid3_walk								4	with a lot of difficulty		2	A lot
	3	university						sparra2	0	none		rapid3_wash				rapid3_pain and rapid3_wellbeing both 0-10 likert				5	can't do		1	Can't do it
	4	graduate level							1	mild		rapid3_bend
	5	none							2	moderate		rapid3_faucet								pfa212	able up and down a hall normally		promis_pfc38	able to walk at a normal velocity
									4	severe		rapid3_carbusplane								1	without difficulty		5	without difficulty
painintensity_cat	1	constant low level										rapid3_2miles								2	with little difficulty		4	with a little difficulty
	2	constant moderate level						sparra3	0	none		rapid3_recreation								3	with some difficulty		3	with some difficulty
	3	constant high level							1	less than an hour		rapid3_sleep								4	with a lot of difficulty		2	with a lot of difficulty
	4	permanent but changes in intensity							2	1-2 hours		rapid_nervous								5	can't do		1	can't do it
	5	relapsing/remitting							3	all day		rapid3_depression
																				pfa233	able go for a 15+ min walk		promis_pfa15	able to stand from a rigid-back chair without arms
								sparra4	0	none		rapid3_pain, rapid3_wellbeing, physician_global_score all 0-10 likert								1	without difficulty		5	without difficulty
									1	small impact										2	with little difficulty		4	with a little difficulty
									2	moderate impact										3	with some difficulty		3	with some difficulty
									3	severe impact										4	with a lot of difficulty		2	with a lot of difficulty
																				5	can't do		1	can't do it
																				pfa534	able to run errands		promis_pfa21	able to ascend and descend stairs at a normal pace
																				1	without difficulty		5	without difficulty
																				2	with little difficulty		4	with a little difficulty
																				3	with some difficulty		3	with some difficulty
																				4	with a lot of difficulty		2	with a lot of difficulty
																				5	can't do		1	can't do it
																				edanx015	felt afraid		promis_pfa23	able to go with a 15+ min walk
																				1	never		5	without difficulty
																				2	rarely		4	with a little difficulty
																				3	sometimes		3	with some difficulty
																				4	often		2	with a lot of difficulty
																				5	always		1	can't do it
																				edanx406	difficult to concentrate due to anxiety		promis_pfa31r1	able to get up off the floor without help
																				1	never		5	without difficulty
																				2	rarely		4	with a little difficulty
																				3	sometimes		3	with some difficulty
																				4	often		2	with a lot of difficulty
																				5	always		1	can't do it
																				edanx417	my anxiety was too much for me		promis_pfb9	Able to jump up and down
																				1	never		5	without difficulty
																				2	rarely		4	with a little difficulty
																				3	sometimes		3	with some difficulty
																				4	often		2	with a lot of difficulty
																				5	always		1	can't do it
																				edanx538	felt restless		promis_pfb10	able to ascend 5 stairs
																				1	never		5	without difficulty
																				2	rarely		4	with a little difficulty
																				3	sometimes		3	with some difficulty
																				4	often		2	with a lot of difficulty
																				5	always		1	can't do it
																				eddep049	felt value-less		promis_pfb24	able to run a short distance
																				1	never		5	without difficulty
																				2	rarely		4	with a little difficulty
																				3	sometimes		3	with some difficulty
																				4	often		2	with a lot of difficulty
																				5	always		1	can't do it
																				eddep0610	felt defenseless, not able to do anything to help myself		promis_pfb32	able to stand 10 minutes without help
																				1	never		5	without difficulty
																				2	rarely		4	with a little difficulty
																				3	sometimes		3	with some difficulty
																				4	often		2	with a lot of difficulty
																				5	always		1	can't do it
																				eddep2911	felt dejected/depressed		promis_pfa10	able to stand for an hour
																				1	never		5	without difficulty
																				2	rarely		4	with a little difficulty
																				3	sometimes		3	with some difficulty
																				4	often		2	with a lot of difficulty
																				5	always		1	can't do it
																				eddep4112	felt hopeless		promis_pfb40	able to stand on tiptoes (?)
																				1	never		5	without difficulty
																				2	rarely		4	with a little difficulty
																				3	sometimes		3	with some difficulty
																				4	often		2	with a lot of difficulty
																				5	always		1	can't do it
																				hi713	felt exhausted		promis_pfb42	able to stand for 30 min without help
																				1	none		5	without difficulty
																				2	a little		4	with a little difficulty
																				3	some		3	with some difficulty
																				4	a lot		2	with a lot of difficulty
																				5	a ton		1	can't do it
																				an314	difficulty eating due to tiredness		promis_pfb49	does your health at the moment limit your capacity to go for a brief walk (15min+)
																				1	none		5	None
																				2	a little		4	A little
																				3	some		3	Some
																				4	a lot		2	A lot
																				5	a ton		1	Can't do it
																				fatexp4115	How often felt exhausted on average		promis_pfc10	does your health at the moment limit your capacity to ascend several flights of stairs
																				1	none		5	None
																				2	a little		4	A little
																				3	some		3	Some
																				4	a lot		2	A lot
																				5	a ton		1	Can't do it
																				fatexp4016	How often felt worn out on average
																				1	none
																				2	a little
																				3	some
																				4	a lot
																				5	a ton
																				sleep10917	Sleep quality
																				1	very bad
																				2	bad
																				3	passable
																				4	good
																				5	very good
																				sleep11618	sleep was refreshing
																				1	none
																				2	a little
																				3	some
																				4	a lot
																				5	a ton
																				sleep2019	sleep problems
																				1	none
																				2	a little
																				3	some
																				4	a lot
																				5	a ton
																				sleep4420	difficulty sleeping
																				1	none
																				2	a little
																				3	some
																				4	a lot
																				5	a ton
																				srpper11_caps21	problems completing with others my free-time activities
																				1	never
																				2	rarely
																				3	sometimes
																				4	often
																				5	always
																				srpper18_caps22	promblems completing family activities want to do
																				1	never
																				2	rarely
																				3	sometimes
																				4	often
																				5	always
																				srpper23_caps23	problems completing routine work, incl housework
																				1	never
																				2	rarely
																				3	sometimes
																				4	often
																				5	always
																				srpper46_caps24	problems completeing activities with friends want to do
																				1	never
																				2	rarely
																				3	sometimes
																				4	often
																				5	always
																				painin925	what level pain interferes with daily activities
																				1	none
																				2	a little
																				3	some
																				4	a lot
																				5	a ton
																				painin2226	at what level pain interferes with housework
																				1	none
																				2	a little
																				3	some
																				4	a lot
																				5	a ton
																				painin3127	at what level pain interferes with capacity to participate in social activities
																				1	none
																				2	a little
																				3	some
																				4	a lot
																				5	a ton
																				painin3428	at what level pain intereferes with home tasks
																				1	none
																				2	a little
																				3	some
																				4	a lot
																				5	a ton
																				global0729	on average, rate your pain, 1-10

## Sheet: Data Compilation
pt_id	arthritis	age	gender	education	daysfever	jointpain	prev_arthritis	absence	activitylimit	painintensity_cat	paincause_infection	paincause_exercise	paincause_medication	paincause_food	paincause_other	painintensity_patient	painintensity_physician	globalpainscale	das28	chkdas33	omeract	omeract1_flarepain	haq	tx_aspirin	tx_ibuprofen	tx_acetominophen	tx_steroid	tx_methotrexate	tx_altmed	tx_other	tx_paincontrol	sparra	promis29_pain_TS	promis29_pain_SE	promis29_participation_TS	promis29_participation_SE	promis29_phyfunction_TS	promis29_phyfunction_SE	promis29_fatigue_TS	promis29_fatigue_SE	promis29_anxiety_TS	promis29_anxiety_SE	promis29_sleep_TS	promis29_sleep_SE	promis29_depression_TS	promis29_depression_SE	promis_mobility_TS	promis_mobility_SE	jointpain_v2tele
16-112019	1	56	2	2	5	1	0	1	1	3	0	0	0	0	0	100	70	10	4.82083		47	10	1.5	0	1	1	1	0	0	1	0	12.5	66.7	1.7	54.3	2.5	35.5	2.6	51.7	2.8	61.7	2.6	60.9	3.5	48.9	3.1	34.7	2.6	1
17-112019	1	61	1	2	4	1	0	1	1	2	0	0	0	0	0	40	50	6	4.14496		22	5	0.375	0	0	1	1	0	0	0	1	5.125	50.2	2.3	58.5	2.8	57	6.6	51.7	2.8	57	3.3	51.7	3.2	41	6.2	61.9	6	1
18-112019	1	63	2	2	4	1	0	0	0	5	0	0	0	0	1	30	40	4	3.41139		10	3	0.125	1	1	1	0	0	0	0	1	5.125	41.6	6.1	64.2	5.1	48.6	3.3	34.6	5.2	59	3	40.3	3.6	55.2	3.1	48.6	2.8	1
20-112019	1	63	2	3	4	1	0	1	1	5	0	1	0	0	0	80	40	6	3.19136		20	4	1.125	0	1	1	0	0	0	1	1	3.75	62.3	1.6	53.6	2.2	38.5	2.2	47.8	3.4	40.3	6.1	41.2	3.5	41	6.2	30.6	2.4	1
21-112019	1	80	2	1	5	1	0	1	1	4	0	1	0	0	0	80	80	8	4.25832		38	8	2.625	0	1	0	0	0	0	0	1	11.5	64.2	1.9	54.3	2.7	29.8	2.4	51.4	2.9	55.7	3	54.2	3.7	55.8	2.5	26.2	2.4	1
22-112019	1	54	1	2	10	1	0	1	1	1	0	0	0	0	0	80	30	5	3.214		31	7	0.875	1	1	1	1	0	1	0	0	5.375	66.7	1.7	46.3	2.2	47.8	3.1	64.1	2.5	65.7	2.7	51.4	3.9	62	2.6	43.9	2.6	1
23-112019	1	73	2	1	2	1	0	1	1	4	1	0	0	0	0	60	40	6	2.73251		26.9	7	1.25								0	9.25	63.9	1.7	44.2	2.2	45.1	2.4	64.1	2.5	73.3	2.6	60.6	3.1	73.2	2.4	35.7	2.4	1
24-112019	1	44	2	1	3	1	0	1	1	5	1	0	0	0	0	80	50	8	4.11185		26	5	0.625	0	1	1	1	0	0	0	0	3.375	53.9	1.8	55.9	2.3	41.4	2.1	45.7	2.9	54.1	2.6	61.1	3.2	54.3	2.2	42.9	2.7	1
26-112019	1	24	2	2	7	1	0	0	1	5	1	0	0	0	0	60	60	8	3.17079		22	9	0.875	0	1	1	0	0	0	0	1	5.5	53.3	2.1	55.6	2.3	57	6.6	59.7	3	58	2.7	63.4	3.1	69	2.7	49.4	2.9	1
29-112019	1	26	2	2	5	1	0	1	1	5	0	1	0	0	0	70	70	5	3.10368		31	6	0.625	0	1	1	0	0	0	1	1	7.125	52.2	1.9	58.1	2.6	45.7	2.5	52.9	3.2	51.2	3.7	41.2	3.5	63.8	3.3	45.6	3	1
30-112019	1	40	2	1	8	1	0	1	1	4	1	0	0	0	0	100	80	10	4.99535		42	10	0.625	1	1	1	0	0	0	0	1	11.5	63.5	3	55.5	2.3	45.1	2.4	54.7	3.3	61.4	2.5	53	3	57.6	2.4	39.9	2.5	1
31-112019	1	34	2	1	8	1	0	1	1	4	0	1	0	0	0	60	60	6	4.80238		31	6	1	1	1	1	1	0	0	0	0	8.5	59.7	1.7	44.2	2.2	37.7	2.2	64.1	2.5	56	2.4	54.5	3	55.5	2.7	38.3	2.3	1
32-112019	1	35	2	1	8	1	0	1	1	2	0	0	0	0	0	50	50	6	5.6248		27	5	0.875	0	1	1	1	0	0	0	0	10.5	61.3	1.6	46.3	2.2	38.4	2.2	64.1	2.5	61.6	2.5	54.5	3	58.9	2.1	38.3	2.3	1
34-112019	1	42	2	5	0	0	0	0	0	5	0	0	0	0	1	10	10	0	1.1		0	0	0	0	0	0	0	0	0	0	0	0	41.6	6.1	64.2	5.1	57	6.6	34.6	5.2	40.3	6.1	32	5.2	41	6.2	61.9	6	1
35-112019	1	54	2	1	4	1	0	1	1	5	1	0	0	0	0	50	50	5	4.08397		25	5	0.875	0	1	1	1	0	0	0	0	9.5	59.7	1.7	51.8	2.1	36.3	2	56.9	2.5	56	2.4	47.2	3.4	58.8	2.2	34	2.3	1
36-112019	1	57	2	2	8	1	0	1	1	2	1	0	0	0	0	80	70	8	3.24288		37.9	8	1.125	1	1	1	0	0	0	0	1	6.375	41.6	6.1	53.5	2.2	43.2	2.6	59.3	2.5	63.5	2.5	46.4	3.1	57.4	2.4	42	2.9	1
37-112019	1	59	1	1	8	1	0	1	0	5	1	0	0	0	0	50	60	6	4.13664		24	6	1	0	1	1	0		1	0	1	11.5	60.3	2.5	57.6	2.9	43.3	2.2	54	2.9	56	2.4	51.4	3.2	48.9	3.2	39.7	2.6	1
38-112019	1	45	2	2	0	1	0	1	1	1	0	0	0	0	0	70	20	7	5.1444		25	6	0.75	0	0	1	0	0	0	0	1	0	61.3	1.6	44.2	2.2	39.6	2.4	64.1	2.5	65.2	2.6	60.6	3.1	41	6.2	38.3	2.7	1
40-112019	1	40	1	1	2	0	0	0	0		0	0	0	0	0	0	0	0	0.96		0	0	0	0	0	0	0	0	0	0	1	0	41.6	6.1	64.2	5.1	57	6.6	51.7	2.8	61.7	2.6	55.5	3.4	65.8	2.3	61.9	6
41-112019	1	65	2	1	5	1	0	1	1	5	1	0	0	0	0	65	63	10	5.66248		33.4	7.9	0.875	1	1	1	0	0	0	0	1	0.375	60.4	2.1	64.2	5.1	48.7	3.4	57	2.8	69.7	3.3	73.3	4.6	41	6.2	39.7	2.6	1
44-112019	1	56	2	2	10	1	0	1	1	4	0	1	0	0	0	100	100	9	4.76003		46	10	1.75	1	1	1	0	0	1	0	1	9.75	64.1	1.7	64.2	5.1	41.4	2.1	56.9	2.5	61.7	2.6	61.9	2.9	52.2	2.5	37.3	2.4	1
45-112019	1	53	1	1	8	1	0	1	1	5	0	1	0	0	0	80	80	6	5.35095		32	8	0.625	1	1	1	1	0	0	0	0	7.75	62.7	1.7	51.8	2.1	41.6	2.5	64.1	2.5	63.5	2.5	53.3	3.4	53.3	2.8	38.3	2.3	1
46-112019	1	78	2	1	5	1	0	1	1	5	0	1	0	0	0	70	70	8	3.65625		28	5	2.125	0	0	1	0	0	1	1	1	8.5	58.6	2.2	52.3	2.9	39.4	2.2	54.5	2.6	65.5	2.9	56	3.4	66.4	3.6	37.8	3	1
47-112019	1	47	2	1	8	1	0	1	1	5	0	1	0	0	0	80	80	8	6.08217		33	8	1	0	1	1	1	0	0	0	0	9.75	59.7	1.7	46.3	2.2	37.7	2.2	56.9	2.5	60.8	2.8	66.4	3.3	55.5	2.7	35.2	3	1
48-112019	1	51	2		4	1	0	1	1	4	1	0	0	0	0	50	50	7	5.04564		30	5	0.75	0	1	1	1	0	0	0	0	12.125	66.7	1.7	44.2	2.2	45.8	3.4	74.3	4	63.5	2.5	47.7	3.8	62.2	2.2	44.7	2.7	1
51-112019	1	24	1	2	7	1	0	0	0	4	0	1	0	0	0	100	100	7	4.57412		42	9	0.75	0	0	1	0	0	0	0	0	8.125	58.3	2	57.3	2.9	36.3	2	64.1	2.9	63.5	2.5	57.4	3.7	62.2	2.2	42.7	2.8	1
54-112019	1	32	2	2	3	1	0	1	1	3	0	0	0	0	0	80	50	7	3.06699		32	7	0.375	0	1	1	0	0	0	0	1	4.75	53.7	1.8	58.1	2.6	57	6.6	48.9	2.7	59.6	2.5	49	3.7	58.8	2.2	43.8	3	1
55-112019	1	57	2	1	15	1	0	0	1	3	0	0	0	0	0	90	90	9	5.34851		46	9	1.5	0	0	0	0	0	0	0	0	14.125	66.7	1.7	53.8	2.2	33.5	2.3	48.4	3.2	67.4	2.5	56	4.2	65.8	2.3	40.1	3	1
56-112019	1	36	2	2	3	1	0	0	1	5	0	1	0	0	0	0	0	1	1.38387		6.1	0	0.125	1	1	1	1	0	0	0	1	0	41.6	6.1	64.2	5.1	57	6.6	45.7	2.9	61.4	2.5	41.2	3.5	49.8	3.3	55	3.9	1
57-112019	0	52	1	2	3	1	0	0	0	2	0	0	0	0	0	50	0	6	3.73115		14	5	0	0	1	1	0	0	0	0	1	6.75	41.6	6.1	64.2	5.1	57	6.6	45.7	2.9	40.3	6.1	32	5.2	41	6.2	61.9	6	1
59-112019	1	38	2	3	15	1	0	1	1	5	0	1	0	0	0	60	10	4	3.59002		6.8	1	0.5	0	1	1	0	0	0	0	1	0	59	1.8	64.2	5.1	43.1	2.8	48.9	2.7	40.3	6.1	49	3.7	41	6.2	45.6	2.9	1
60-112019	1	42	2	3	4	1	0	1	1	5	0	1	0	0	0	80	80	9	5.32512		34	8	0.625	1	1	1	1	0	0	0	0		61.3	1.6	47	2.4	39.6	2.2	64.1	2.5	59.5	2.5	52.8	3.1	52.9	2.7	35.9	2.5	1
62-112019	1	28	2	3	3	1	0	1	0	5	1	0	0	0	0	60	30	6	4.02616		29	6	0.125	0	1	1	0	0	0	0	1	0	41.6	6.1	53.9	2.6	57	6.6	62.4	3.4	58	2.8	57.1	3.1	41	6.2	56.8	4.4	1
66-112019	1	47	2	3	4	1	0	1	1	4	0	0	0	0	1	80	50	4	3.14185		33	8	0.625	0	1	1	1	0	1	1	1	6.125	41.6	6.1	64.2	5.1	57	6.6	52.4	3	51.1	3.7	38.4	3.9	41	6.2	51.9	3.2	1
68-112019	1	52	2	3	0	1	0	1	1	3	0	0	0	0	0	95	60	8	4.36884		39	6	1.5	0	1	1	1		1	1	0		55.7	1.7	64.2	5.1	35.1	2.7	64.1	2.5	40.3	6.1	63.8	3	48.9	3.1	33.2	2.8	1
69-112019	1	58	2	2	5	1	0	1	1	2	0	0	0	0	0	90	30	8	4.5317		43	10	0.875	0	1	1	1	0	0	0	0	8.75	66.7	1.7	44.2	2.2	45.1	2.4	61.6	2.6	65.3	2.6	55.8	3.1	57.4	2.4	38.3	2.3	1
70-112019	1	65	2	1	20	1	0	1	1	3	0	0	0	0	0	90	80	10	5.27385		40	8	1.75	0	0	1	0	0	0	0	0	10.125	66.7	1.7	37.2	1.9	32.1	2	61.6	2.6	67.4	2.6	54	3.8	65.8	2.3	34.1	2.4	1
71-112019	1	31	2	2	2	1	0	0	0	5	0	1	0	0	0	50	60	8	3.67657		30	6	0.75	1	1	1	1	0	1	0	1	7.75	53.9	1.8	51.4	2.9	41.6	2.5	45.7	2.9	63.5	4.4	46.4	3.1	48.9	3.1	47.4	2.8	1
72-112019	1	65	2	1	5	1	1	1	1	5	0	0	1	0	1	90	80	9	3.58024		35	8	0.875	1	1	1	1	0	1	1	1	8.5	62.4	1.6	44.2	2.2	38.4	2.4	66.7	2.7	65.1	2.7	57.5	3.2	69.5	2.2	43.1	3	1
73-112019	1	52	2	2	4	1	0	1	1	5	0	1	0	0	0	80	60	0	3.31039		13	0	0.5	0	0	1	0	0	1	1	1	6.125	61.6	2.1	64.2	5.1	57	6.6	41.6	3.4	65.7	2.8	49	3.7	49.8	3.4	47.1	2.9	1
75-112019	1	59	2	1	0	1	0	1	1	4	0	0	0	0	1	71	59	6	3.19021		28	5	1	0	1	1	0	0	0	0	1		53.9	1.8	58.5	2.8	41.4	2.1	56.9	2.5	61.4	2.5	59.9	3.4	60.5	2.2	42.9	2.7	1
77-112019	1	34	2	2	30	1	0	1	1	5	0	1	0	0	0	50	0	5	3.22967		22	5	0.75	0	1	1	0	0	0	0	1	6.75	55.7	1.7	44.2	2.2	40.3	2.6	45.7	2.9	57.5	2.7	55.5	3.4	55.5	2.7	40.4	2.8	1
78-112019	1	44	2	2	4	1	0	1	1	5	0	1	0	0	0	70	70	7	6.47866		35	7	0.75	0	1	1	1	0	0	0	0	10.5	66.7	1.7	41.6	2.5	36.3	2	74.3	4	62.9	2.8	46.4	3.1	41	6.2	35.5	2.4	1
79-112019	1	79	2	2	8	1	0	0	1	5	0	0	0	0	1	80	80	4	3.24506		24	8	0.75	0	1	1	0	0	1	0	1	0	41.6	6.1	64.2	5.1	47	3.5	55.5	3.3	52.8	3.1	41.2	3.5	52	3.3	32.8	2.4	1
80-112019	1	59	2	2	7	1	0	1	1	5	0	0	0	0	1	50	50	7	3.34582		36	5	1	0	0	1	0	0	1	0	1	3.75	68	1.8	47.1	2.5	39.4	2.2	54.6	2.8	55.5	2.8	55.8	3.2	60.1	2.6	36.8	2.7	1
81-112019	1	63	2	2	3	1	0	0	1	1	0	0	0	0	0	40	4	6	4.97022		28	7	0.875	0	1	1	0	0	0	0	1	4.375	61.3	1.6	49.9	2.5	39.6	2.4	54.4	2.6	65.2	2.6	49.5	4.8	51.2	3.1	37.2	2.7	1
83-112019	1	49	2	3	5	1	0	1	1	5	1	0	0	0	0	80	30	8	5.39113		35	8	0.75	0	1	0	0	0	1	0	1	5.75	58.1	1.9	64.2	5.1	37.7	2.2	64.1	2.5	59.6	2.5	51.4	3.4	61.8	2.5	38.3	2.7	1
84-112019	1	35	2	3	6	1	0	0	0	4	0	1	0	0	0	90	90	9	4.89195		34	8	0.625	0	1	0	0	0	0	0	1	11	61.3	1.6	64.2	5.1	41.4	2.1	59.3	2.5	56	2.4	41.2	3.5	48.9	3.1	42.9	2.7	1
85-112019	1	63	2	1	5	1	0	0	1	5	1	0	0	0	0	40	30	2	2.55071		18.3	4	0.875	0	1	1	0	0	0	0	0	4.375	61.3	1.6	54.6	2.5	45.1	2.5	51.7	2.8	48.2	3.6	61.9	2.9	54.3	2.2	35.9	2.5	0
86-112019	1	39	2	2	5	1	0	1	1	4	1	0	0	0	0	70	40	6	2.94299		13	2	0	0	1	1	0	0	0	0	1	3.75	41.6	6.1	64.2	5.1	57	6.6	64.1	2.5	55.2	3.5	58.8	3.5	55.5	2.7	61.9	6	1
87-112019	1	60	2	5	7	1	0	0	0	5	0	1	0	0	0	80	70	9	2.90313		35	8	0.75	0	1	1	0	0	0	1	1	8.5	49.2	2.6	58.5	2.8	47	3.5	59.3	2.5	57.6	2.8	49.6	3.2	49.8	3.4	48.8	2.7	1
88-112019	1	18	1	2	3	1	0	1	1	5	0	1	0	0	0	90	60	5	2.30434		39	8	0.375	1	1	1	1	0	0	1	1	2	51.5	2.5	57	2.9	57	6.6	34.6	5.2	57.5	2.5	37.6	4	48.9	3.1	48.9	2.7	1
89-112019	1	19	1	2	4	0	0	0	0	1	0	0	0	0	0	0	0	4	1.87908		0.1	0	0	0	0	1	0	0	0	0	1	0	41.6	6.1	64.2	5.1	57	6.6	34.6	5.2	40.3	6.1	48.9	3.5	53	2.7	52.5	3.2	0
91-112019	1	52	2	1	5	1	0	1	1	1	0	0	0	0	0	70	70	9	3.84979		44	10	0.625	0	1	1	1	0	0	0	1	5.75	56.2	2.2	57.6	2.9	45.7	2.5	51.7	2.8	50.4	3.5	41.2	3.5	52.6	2.6	46.3	3	1
92-112019	1	38	2	1	6	1	0	1	1	4	1	0	0	0	0	80	80	8	4.22115		40	8	1.375	0	1	1	1	0	0	0	0	7.5	65.2	1.7	50.2	2.2	34.5	2	64.1	2.5	40.3	6.1	48.1	3.3	54.3	2.2	34.3	2.4	1
93-112019	1	44	2	1	15	1	0	1	1	5	0	1	0	0	0	40	0	3	3.93126		22	8	0	0	0	1	0	0	0	0	1	3.375	41.6	6.1	64.2	5.1	57	6.6	74.3	4	60.3	2.8	32	5.2	41	6.2	56.8	4.4	1
94-112019	1	58	1	2	5	1	0	1	1	5	0	0	0	1	0	70	70	8	2.96831		38	7	0.75	0	1	1	0	0	1	0	1	7.5	58.9	1.7	53.5	2.2	40.1	2.2	56.9	2.5	66.8	2.7	61.9	2.9	51.2	3.1	34.4	2.7	1
96-112019	1	52	2	2	15	1	0	0	1	1	0	0	0	0	0	80	80	8	5.0166		41	9	1.125	0	0	1	0	0	0	0	1	6.75	53.9	1.8	64.2	5.1	45.2	2.5	51.7	2.8	56	2.4	51.1	3	55.3	3	39.7	2.7	1
98-112019	1	42	2	3	15	1	0	1	1	1	0	0	0	0	0	100	70	8	3.58995		20	2	0.25	1	1	1	0	0	0	0	1	1	41.6	6.1	64.2	5.1	57	6.6	61.6	2.6	65.8	3.2	51.1	3	59.4	2.5	40.8	2.6	1
100-112019	1	33	2	3	3	1	0	1	1	5	1	0	0	0	0	50	50	5	4.05376		27	5	0.875	0	1	1	1	0	0	0	0	7.5	66.7	1.7	44.2	2.2	36.3	2	64.1	2.5	56	2.4	52.8	3.1	54.2	2.2	36.8	2.7	1
101-112019	1	42	2	2	5	1	0	1	1	5	0	1	0	0	0	90	40	10	3.54068		33	9	0.5	1	1	1	1	0	1	0	1	6.125	41.6	6.1	64.2	5.1	41.2	2.9	69.7	2.9	61.7	2.6	48.3	3	49.8	3.4	48.8	2.7	1
102-112019	1	41	2	3	4	1	0	1	1	5	1	1	0	0	0	99	90	3	4.56803		9	5	0.625	0	1	1	0	0	1	1	0	5.375	52.4	1.9	57.4	2.9	57	6.6	54	2.9	49	3.8	36.9	4	41	6.2	43.4	2.7	1
103-112019	1	53	2	2	6	1	0	1	1	2	0	0	0	0	0	50	60	6	3.13897		21	6	1.125	1	1	1	0	0	0	0	1	7.375	58.4	1.8	64.2	5.1	45.7	2.5	48.9	2.7	55.8	2.5	53.6	3.3	51.2	3.1	41.4	2.9	1
105-112019	1	67	2	2	3	1	0	1	1	2	0	0	0	0	0	100	80	10	4.72624		42	8	2.125	1	1	1	1	0	1	0	1	13.5	60.3	2	37.3	2.2	40.7	2.4	61.6	2.6	64.4	4.2	59.3	3.2	67.7	2.2	32.7	2.7	1
106-112019	1	18	2	3	2	1	0	1	1	5	0	0	0	0	1	80	60	8	2.94132		34	8	1	0	1	1	0	0	0	1	0	5.75	66.3	1.8	52	2.8	57	6.6	51.4	2.9	63.5	2.5	32	5.2	41	6.2	46.7	2.6	1
107-112019	1	27	2	2	3	1	0	0	1	5	0	0	0	0	1	50	50	4	2.68567		22	5	0.625	0	0	1	0	0	0	0	0	0.75	53.9	1.8	49.6	2.4	45.7	2.5	52.9	3.2	63.5	2.5	52.2	3.7	55.2	3.1	35	2.7	1
111-112019	1	62	2	2	7	0	0	0	0	1	0	0	0	0	0	20	20	1	1.8		2	0	0	0	0	1	0	0	0	0	1	0	41.6	6.1	64.2	5.1	57	6.6	34.6	5.2	47.9	3.5	53.2	3.2	54.3	2.4	61.9	6	0
112-112019	1	76	2	1	7	0	0	1	1	1	0	0	0	0	0	0	0	0	0.96		0	0	0	0	0	1	0	0	0	0	1	0	41.6	6.1	64.2	5.1	57	6.6	34.6	5.2	50.4	3.5	46.4	3.1	41	6.2	46.8	2.8	0
113-112019	0	69	2	1	15	1	0	0	1	2	0	0	0	0	0	80	0	8	5.53499		34	8	1.125	0	1	1	0	0	1	0	1	7.5	61.3	1.6	52	2.4	40.1	2.2	48.9	2.7	54.1	2.6	56.2	2.9	52.2	2.5	41.6	2.7	1
114-112019	1	41	1	2	2	1	0	1	1	5	0	1	0	0	0	40	0	4	3.95389		7	5	0.125	1	1	1	0	0	0	0	1	0	41.6	6.1	64.2	5.1	57	6.6	41.6	3.4	61.5	3.2	52.8	3.1	52	2.5	52.5	3.2	1
115-112019	0	61	2	1	0	0	0	0	0		0	0	0	0	0	0	0	0	0.96		2	0	0	0	1	1	0	0	0	0	1	1.5	41.6	6.1	64.2	5.1	57	6.6	34.6	5.2	53.3	3.3	53.3	3.4	41	6.2	61.9	6	0
116-112019	1	67	2	2	2	1	1	0	0	4	0	1	0	0	0	70	70	9	4.85276		42	7	1.5	0	0	1	0	0	0	0		12.75	66.7	1.7	37.2	1.9	42.7	2.9	52.5	3.3	59.5	3	41.2	3.5	51.2	3.1	45.1	2.9	1
117-112019	1	63	1	1	3	1	0	1	1	2	0	0	0	0	0	40	80	5	4.09085		35	6	1	0	1	1	0	0	0	0	0	3.375	54.5	2.3	64.2	5.1	47.8	3.1	64.1	2.5	52.8	3.2	57.4	3.7	41	6.2	52.2	3.5	1
118-112019	1	50	2	1	8	1	0	1	1	5	1	0	0	0	0	80	80	6	4.42826		26	4	2	0	1	1	1	0	0	0	0	7.5	61.3	1.6	46.3	2.2	36.3	2	67.1	3.3	53.8	2.5	56.2	2.9	58.8	2.2	35.7	2.4	1
122-112019	1	54	2	2	3	1	0	1	1	5	0	1	0	1	0	80	50	5	4.44419		34	8	0.75	0	1	1	1	0	0	0	1	9.125	41.6	6.1	64.2	5.1	48.6	3.3	51	3.4	65.6	3.9	55.8	3.2	57.9	3	39.8	2.6	1
123-112019	1	85	2	5	15	1	1	0	0	5	1	0	0	0	0	75	37	7	3.78292		20	2	0.625	1		1	0	0	0	0	1	0	66.7	1.7	47.4	2.5	47.8	3.1	61.6	2.6	65.2	2.6	38.6	4.4	41	6.2	43.1	3	1
125-112019	1	48	1	2	4	1	0	0	0	5	1	0	0	0	0	60	60	7	5.07318		32	6	0.375	0	1	1	1	0	0	0	0	8.75	55.7	1.7	53.8	2.2	47.8	3.1	54.5	2.6	56	2.4	52.8	3.1	58.8	2.2	43.1	3	1
126-112019	1	64	2	1	4	1	0	1	1	5	1	0	0	0	0	70	10	10	4.08541		28	8	1	0	0	1	0	0	0	0	1	7.375	55.7	1.7	44.2	2.2	41.6	2.5	69.7	2.9	71.4	2.5	61.1	3.2	67.6	2.2	41.6	2.7	1
127-112019	1	52	2	1	3	1	0	1	1	4	1	0	0	1	0	70	100	8	4.18872		33	8	1.25	1	1	0	0	0	0	1	0		63.6	1.7	46.3	2.2	41.4	2.3	64.1	2.5	65.3	2.7	65.5	3.3	71.4	2.2	42.9	2.7	1
130-112019	0	62	2	1	3	0	0	1	0	2	0	0	0	0	0	0	0	0	1.86688		0	0	0	0	0	0	0	0	0	0		0	41.6	6.1	64.2	5.1	57	6.6	34.6	5.2	52.5	3	41.2	3.5	48.9	3.1	51.8	3.4	1
131-112019	1	35	2	3	5	1	0	0	0	5	0	0	0	0	1	70	70	6	5.00665		25	6	0.75	0	1	1	1	0	0	0	1	8.5	57	1.9	51.8	2.1	41.4	2.1	54.4	2.6	68.1	2.9	69.4	3.7	62.2	2.2	36.8	2.3	1
132-112019	1	19	2	2	5	1	0	0	0	4	0	0	0	1	0	40	50	7	3.85024		21	5	0.875	0	1	1	0	0	0	1	1	5.75	64.1	1.7	38.5	2	41.4	2.1	56.9	2.5	63	2.9	60.9	3.4	48.9	3.2	34.5	2.6	1
133-112019	1	19	2	2	2	1	0	1	1	5	0	0	0	0	1	80	20	6	2.75829		33	9	0	1	1	1	1	0	0	0	1	0	41.6	6.1	64.2	5.1	45.1	2.5	48.9	2.7	59.5	2.5	46.4	3.1	65.8	2.3	39.5	2.7	1
134-112019	1	28	2	2	3	1	0	0	1	4	0	1	0	0	0	90	50	8	3.80134		41	9	0.5	0	0	1	0	0	0	0	1	7.75	53.9	1.8	64.2	5.1	48.6	3.3	48.9	2.7	55.6	2.9	55.8	3.2	48.9	3.1	47.4	2.8	1
135-112019	1	43	2	2	8	1	0	1	1	5	1	0	0	0	0	80	80	8	5.8387		34	8	0.875	1	1	0	1	0	0	0	0	8.75	63.6	1.7	49.9	2.5	38.5	2.2	64.1	2.5	57.5	2.6	57.6	3.1	59.4	2.5	35	2.5	1
136-112019	1	26	2	2	2	1	0	1	0	5	0	1	0	0	0	70	40	7	4.33572		32	7	0.75	0	1	1	0	0	0	0	1	6.75	52.6	1.9	58.5	2.8	48.7	3.4	52.4	3	59.2	3.6	32	5.2	41	6.2	46.3	2.9	1
137-112019	1	76	2	1	3	1	1	1	0	2	0	0	0	0	0	80	30	6	4.6458		18	6	1.5	1	1	1	0	0	0	0	1	4.75	41.6	6.1	64.2	5.1	36.8	2.3	43.7	4.1	63.5	2.5	54.5	3	57.9	2.9	30	2.4	1
138-112019	1	40	1	3	7	0	1	1	1	2	0	0	0	0	0	70	20	9	2.48525		22	4	0.875	1	1	1	0	0	0	0	1	9.5	65.2	1.7	49	2.5	39.9	2.3	74.3	4	54.8	3.1	59.2	3	53.1	2.8	37.1	2.4	1
139-112019	1	39	2	2	2	1	0	1	1	1	0	0	0	0	0	60	80	8	3.40625		32	6	0.125	0	1	1	0	0	1	1	1	9.5	61.3	1.6	44.2	2.2	41.6	2.5	65.9	4.1	57	3.3	53.9	3.4	41	6.2	46.1	2.8	1
141-112019	1	20	1	2	5	1	0	0	0	5	0	1	0	0	0	67	0	5	3.28889		11.8	6.7	0.125	0	0	1	0	0	0	0	1	3.75	41.6	6.1	64.2	5.1	57	6.6	34.6	5.2	40.3	6.1	38.4	3.9	41	6.2	61.9	6
142-112019	1	42	2	1	8	1	0	1	1	5	0	1	0	0	0	70	70	6	3.96831		29	5	0.875	0	1	1	1	0	0	0	0	9.125	59.7	1.7	49.6	2.4	36.3	2	56.9	2.5	60.3	2.8	44.2	3.3	51.2	3.1	40	2.7	1
143-112019	1	87	2	2	7	1	0	1	1	4	1	1	0	0	0	80	80	8	3.88879		29	8	0.875	0	1	1	0	0	0	1	0	0	59	1.8	57.5	2.9	36.5	2.8	64.1	2.5	55.2	3	40.1	4.4	41	6.2	37.7	2.7	1
144-112019	0	22	1	2	6	0	0	1	1		0	0	0	0	0	0	0	0	0.96		0.2	0	0	0	1	1	0	0	0	0	1	0	41.6	6.1	64.2	5.1	57	6.6	46.2	3.1	40.3	6.1	36.9	4	41	6.2	61.9	6	0
145-112019	1	56	2	1	6	1	1	1	1	2	0	0	0	0	0	90	60	10	4.53603		37	8	2.125	1	1	1	1	0	1	0	1	9.75	71.6	2	64.2	5.1	33.2	1.9	56.9	2.5	63.1	2.8	47.7	3.3	55.5	2.7	31.6	2.3	1
149-112019	1	22	2	3	5	1	0	1	1	5	1	0	0	0	0	60	40	5	2.31128		28	7	0.125	0	0	1	0	0	0	0	1	6.75	41.6	6.1	64.2	5.1	57	6.6	48.9	2.7	69.5	2.7	49.8	3.4	41	6.2	61.9	6	1
150-112019	1	52	2	2	0	1	0	0	0	3	0	0	0	0	0	50	0	5	5.19041		24	8	1.25	0	0	1	0	0	0	1	1	7.5	41.6	6.1	64.2	5.1	47.7	3.4	41.6	3.4	51.4	2.8	66.4	3.3	41	6.2	42.7	2.6	1
151-112019	1	40	2	2	15	1	0	1	1	5	0	1	0	0	0	70	70	7	4.07874		38	7	0.625	0	0	1	0	0	1	1	1	6.125	61.3	1.6	64.2	5.1	48.6	3.3	54	2.9	40.3	6.1	41.2	3.5	41	6.2	43.4	2.9	1
152-112019	1	56	1	3	3	0	0	0	0	1	0	0	0	0	0	0	0	1	0.96		0	0	0	1	1	1	0	0	0	0	1	0	41.6	6.1	64.2	5.1	57	6.6	34.6	5.2	40.3	6.1	41.2	3.5	41	6.2	61.9	6	0
153-112019	1	56	2	3	5	1	0	0	0	5	0	0	0	0	0	20	20	2	2.6504		7.5	2	0.125	0	1	1	0	0	1	0	1	8.75	41.6	6.1	64.2	5.1	57	6.6	45.4	3.3	40.3	6.1	48.6	3.8	41	6.2	49.4	2.9	1
154-112019	1	59	2	2	5	1	0	1	1	5	0	1	0	0	0	80	30	8	5.48972		36	8	0.625	0	1	1	1	0	0	0	0	9.5	55.7	1.7	51.8	2.1	40.9	2.3	64.1	2.5	54.1	2.6	49.4	3.1	52.2	2.5	38.3	2.3	1
155-112019	1	55	1	3	3	1	0	1	1	2	0	0	0	0	0	70	0	7	3.55479		24	8	0.625	0	1	1	1	0	1	0	1	11.375	57.1	1.7	52.2	2.8	47.3	3.4	51.2	3.5	60.3	2.8	41.9	4.3	49.8	3.3	45.6	2.9
156-112019	1	51	2	2	8	1	1	0	0	4	0	1	0	0	0	80	80	8	6.2667		37	8	1.25	0	1	1	1	0	0	0	0	13.5	66.7	1.7	44.2	2.2	32.1	2	64.1	2.5	69.3	2.5	56.2	2.9	62.2	2.2	31.9	2.3	1
157-112019	1	43	2	2	4	1	0	0	1	2	0	0	0	0	0	20	20	8	3.04292		34	3	1	0	1	1	0	0	1	0	0	6.75	66.7	1.7	52.2	2.8	41.4	2.1	69.7	2.9	63.5	2.5	54.2	3.7	62.2	2.2	42.9	2.9	1
158-112019	1	46	2	3	3	1	0	1	1	4	0	1	0	0	0	50	50	5	3.30047		29	5	0.75	0	1	1	0	0	1	0	1	3.125	59	1.8	46.1	2.2	38.6	2.7	57	2.8	49	3.9	43.5	3.5	41	6.2	32.1	2.8	1
159-112019	1	59	2	2	3	1	0	1	1	2	0	0	0	0	0	80	10	8	4.58945		26	8	0.875	0	1	1	1	1	1	0	1	0	55.7	1.7	64.2	5.1	42	2.2	48.9	2.7	58.3	2.8	48.3	3	55.5	2.7	39.7	2.6	1
161-112019	1	55	2	5	5	1	0	1	1	5	0	1	0	0	0	50	50	5	4.07567		25	5	0.625	0	1	1	0	0	0	0	0	9.5	61.3	1.6	44.2	2.2	39.8	2.1	64.1	2.5	56	2.4	56.2	2.9	57.4	2.4	36.6	2.3	1
162-112019	1	67	2	1	4	1	0	1	1	2	0	0	0	0	0	40	60	6	2.8349		20	4	1.25	1	1	1	1	0	0	0	1	6.375	55.4	1.9	58.1	2.6	41	2.3	56.9	2.5	58.5	3.8	41.2	3.5	55.3	3	40	2.7	1
163-112019	1	19	2	2	2	1	0	0	1	5	1	1	0	0	0	80	79	7	3.55084		12.1	3	0.625	0	1	1	0	0	0	0	1	0	59	1.8	57.6	2.9	39.9	2.4	61.6	2.6	62.5	3.3	36.9	4	51.2	3.1	46.8	3	1
164-112019	1	62	2	2	2	1	0	0	0	5	0	1	0	0	0	50	0	8	2.46573		21	7	1	0	1	1	0	0	0	0	1	0	55.7	1.7	44.2	2.2	34.4	2.2	64.1	2.5	63.5	2.5	58.2	3.8	55.5	2.7	39.5	2.7	1
165-112019	1	85	2	1	6	1	0	1	1	2	0	0	0	0	0	60	90	8	3.07333		41	8	2.375	1	1	1	1	0	0	0	1	8.75	75.6	3.6	64.2	5.1	22.6	3.9	64.1	2.5	49	3.8	41.2	3.5	49.8	3.3	15.5	2.9	1
167-112019	1	53	2	1	8	1	0	1	1	5	1	0	0	0	0	80	80	8	5.54536		32	8	0.75	0	1	1	0	0	0	0	0	11.5	55.7	1.7	44.2	2.2	39.8	2.1	64.1	2.5	47.9	3.5	48.6	3.8	49.3	3.2	34.6	2.6	1
168-112019	1	21	2	2	15	1	0	1	1	5	0	1	0	0	0	50	70	5	2.45304		29	7	0.625	0	0	1	0	0	0	0	1	6.75	41.6	6.1	64.2	5.1	48.6	3.3	54.6	2.8	55.2	3	51.1	3	55.5	2.7	49.9	3	1
169-112019	1	53	2	4	4	1	0	1	1	5	0	0	0	0	1	90	80	7	4.99711		38	9	0.75	0	1	1	1	0	1	0	1	7.5	57.5	1.7	53.8	2.2	57	6.6	45.4	3.3	65.2	2.7	62.1	3.1	49.8	3.3	48.2	2.8	1
170-112019	1	50	1	5	5	1	0	1	1	4	0	1	0	0	0	80	80	9	4.31867		30	8	1	0	1	1	0	0	1	0	1	6.5	58.1	3	55.6	2.3	43.2	2.3	48.4	3.8	65	3	41.2	3.5	79.3	3.5	45.5	2.9	1
200-082021	1	61	1	1	2	1	0	1	1	2	0	1	0	0	0	60	60	8	3.69307		36	7	1.5	1	0	1	0	0	1	0	0	8.75	65.2	1.7	45.1	2.7	37.4	2.3	74.3	4	71.3	2.6	63.9	3.2	73.3	2.4	29.1	2.4	1
201-082021	1	54	2	1	4	1	0	1	1	5	0	1	0	0	0	20	30	6	2.79457		30	6	1.625	0	1	1	0	0	0	0	0	6.75	60.3	2	46.3	2.2	37.7	2.1	60	3.3	55.2	3	43.8	3.3	60.5	2.1	36.4	2.6	1
202-082021	1	50	2	2	3	1	0	1	1	4	0	0	0	0	1	70	70	7	3.78529		34	8	1.125	0	0	1	0	0	0	0	0	10.75	64	1.7	44.2	2.2	38.2	2.2	61.6	2.6	68.1	2.9	58.2	3.5	61.1	2.7	31.9	2.3	1
203-082021	1	32	2	2	15	1	0	1	1	5	1	1	0	0	0	40	30	4	3.63327		30	4	1.375	0	0	1	0	0	1	0	1	6.5	55.7	1.7	51.8	2.1	36	2.5	59.3	2.5	63.5	2.5	55.8	3.1	65.7	2.2	31.3	2.3	1
204-082021	1	48	1	1	5	1	0	1	1	4	0	1	0	0	0	90	70	9	4.10012		37	9	1.5	1	1	1	0	0	0	0	0	10.375	65.2	1.7	44.5	2.5	39.7	3.2	61.6	2.6	58.5	3.8	41.2	3.5	41	6.2	40.8	2.6	1
205-082021	1	69	2	1	8	1	0	0	1	1	0	1	0	0	0	40	50	4	2.89035		22	4	0.375	1	1	1	0	0	0	0	1	0	53.9	1.8	57.6	2.9	47.7	3.4	41.6	3.4	55.2	3	36.9	4	62.2	2.2	55.9	4.2	1
206-082021	0	45	1	1	2	0	0	1	0		0	0	0	0	0	1	1	0	0.974		3.1	0	0	0	0	0	0	0	0	0	1	0	41.6	6.1	64.2	5.1	57	6.6	34.6	5.2	51.4	2.8	52.3	4	41	6.2	61.9	6	0
207-082021	1	41	2	3	1	1	0	0	1	5	0	1	0	0	0	70	40	3	2.55891		5	5	0.625	0	0	1	0	0	0	0	1	4.375	56.9	1.9	52.2	2.8	47.8	3.1	41.6	3.4	40.3	6.1	49.4	3.1	41	6.2	52.2	3.5	1
208-082021	1	42	2	2	7	1	0	1	1	4	1	0	0	0	1	90	80	9	4.65267		38	9	0.75	0	1	1	1	0	0	1	1	8.125	61.3	1.6	42.3	2.2	39.6	2.2	57	2.7	57.9	2.7	59.2	3	52	2.5	36.8	2.5	1
209-082021	0	24	2	3	1	0	0	0	0		0	0	0	0	0	0	0	0	0.96		0	0	0	0	0	0	0	0	0	0		0	41.6	6.1	64.2	5.1	57	6.6	41.6	3.4	54	2.8	41.2	3.5	41	6.2	52.4	3.2	0
210-082021	1	43	2	3	3	1	1	1	1	5	0	1	0	0	0	60	40	6	3.28162		4.4	4	0.75	0	1	1	0	0	0	0	1	3.75	41.6	6.1	64.2	5.1	43.8	2.8	64.1	2.5	69.3	2.5	63.7	3.9	60.5	2.2	39.7	2.9	1
211-082021	1	53	2	1	0	1	0	1	1	1	0	1	0	0	0	50	40	9	1.66		37	8	0	0	1	1	1	0	0	0	1	2	60.3	1.7	46.9	2.5	57	6.6	56.9	2.5	70.9	2.8	41.2	3.5	55.5	2.7	61.9	6	1
212-082021	1	77	1	1	0	1	1	0	1	5	0	1	0	0	0	40	30	10	2.31196		25	4	1.25	0	1	1	0	0	1	1	0	9.125	68.3	1.8	40.5	2.1	36.3	2.2	56.9	2.5	47.9	3.5	49.4	3.1	51.2	3.1	34.1	2.6	1
213-082021	1	44	2	2	3	1	0	0	1	5	0	0	0	1	0	100	20	9	3.98687		20	10	0.375	1	1	0	1	0	0	0	0	5.375	41.6	6.1	64.2	5.1	35.1	2.7	34.6	5.2	40.3	6.1	32	5.2	41	6.2	35.2	3
214-082021	1	43	1	2	3	1	0	1	1	5	0	0	0	0	1	70	60	7	3.37072		26	7	1		1					1	0	3.375	63.9	2	57.6	2.9	42.4	2.3	51.8	2.6	58	2.8	51.4	3.7	51.2	3.1	33.9	2.8	1
217-082021	1	58	2	2	2	1	0	0	1	1	0	1	0	0	0	50	40	5	4.3319		18	5	1.25	1	1	1	1	0	0	0	1	9.375	65.2	1.7	46	2.2	38.8	2.2	56.9	2.5	51.4	2.8	49.7	3.2	41	6.2	31.6	2.3	1
218-082021	0	19	2	2	4	0	0	0	0		0	0	0	0	0	0	0	0	0.96		0	0	0	0	0	0	0	0	0	0	1	0	41.6	6.1	64.2	5.1	57	6.6	45.7	2.9	40.3	6.1	46.4	3.1	52.1	2.5	61.9	6	0
220-082021	1	26	2	3	3	1	0	0	0	4	0	0	0	0	1	70	50	7	3.43483		21	7	0.625	0	1	1	0	0	1	0	1	0	41.6	6.1	64.2	5.1	41.6	2.3	54.5	2.6	40.3	6.1	41.2	3.5	41	6.2	35.2	2.6	1
221-082021	1	46	1	1	7	1	0	1	1	5	0	1	0	0	0	100	80	9	3.73171		28	9	0.375	0	1	1	1	0	1	0	1	7.125	55.7	1.7	64.2	5.1	47.8	3.1	61.6	2.6	40.3	6.1	51.1	3	41	6.2	47	2.6	1
223-082021	1	54	2	2	5	1	0	0	1	5	0	1	0	0	1	65	50	6	3.94598		16.5	6.5	0	0	0	1	0	0	0	0	1	0	56.9	1.9	64.2	5.1	57	6.6	48.9	2.7	61.4	2.5	60.5	3.1	48.9	3.1	44.6	2.9	1
224-082021	0	47	1	3	2	0	0	0	0		0	0	0	0	0	0	0	0	1.3655		2	0	0	0	0	0	0	0	0	0	0	0	41.6	6.1	64.2	5.1	57	6.6	48.9	2.7	40.3	6.1	41.2	3.5	60.5	2.1	61.9	6	0
225-082021	0	45	2	2	3	0	0	0	0		0	0	0	0	0	0	0	0	1.37489		0	0	0	0	0	0	0	0	0	0		0	41.6	6.1	64.2	5.1	57	6.6	34.6	5.2	40.3	6.1	36.9	4	41	6.2	61.9	6	0
226-082021	0	19	1	2	14	0	0	1	0	1	0	1	0	0	0	0	0	5	0.96		9	0	0.5	0	0	1	0	0	0	0		5.375	52.4	1.9	50.1	2.2	48.6	3.3	54.5	2.6	62.8	2.9	61.9	2.9	63.9	2.6	53.2	3.4	0
227-082021	1	61	2	1	8	1	0	0	1	5	0	1	0	0	0	50	50	7	3.68704		32	7	1.5	0	1	1	0	0	1	0	1	10.5	62.3	1.8	49.5	2.4	32.4	2.3	74.3	4	69.5	2.6	60.6	3.1	60.6	2.3	27.6	2.3	1
228-082021	1	79	2	1	2	1	0	0	1	5	0	1	0	0	0	70	60	7	3.88596		32	7	1.875	0	1	1	0	0	0	0	0	6.375	66.7	1.7	37.2	1.9	30.8	2.1	48.9	2.7	57.5	3.1	61.9	2.9	64	2.2	28.7	2.6	1
229-082021	1	45	2	3	7	1	0	0	0	5	0	0	0	0	1	30	30	3	2.17196		10	3	0.375	1	1						1	0	53.9	1.8	55.6	2.3	48.6	3.3	56.9	2.5	52.5	3	51.1	3	55.5	2.7	45.2	2.8	1
231-082021	1	57	1	1	3	1	0	0	0	5	0	0	0	0	1	30	30	3	2.32927		8	3	0	0	1	1	1	0	1	0	1	0	50.2	2.3	64.2	5.1	57	6.6	48.9	2.7	40.3	6.1	41.2	3.5	41	6.2	61.9	6	1
232-082021	1	51	2	2	3	1	0	1	1	4	0	0	0	0	1	80	60	8	3.15968		31	8	0.875	0	1	1	0	0	0	0	0	4.375	59	1.8	57.6	2.9	57	6.6	64.1	2.5	61.4	2.5	63.8	3	59.4	2.5	47.6	2.9	1
233-082021	1	66	1	5	4	1	0	1	1	2	0	1	0	0	0	70	50	7	3.2421		6	2	0.25	0	1	1	0	0	1	0	1	3	41.6	6.1	64.2	5.1	57	6.6	34.6	5.2	40.3	6.1	41.2	3.5	41	6.2	61.9	6	1
235-082021	1	48	2	3	5	1	0	0	1	5	0	1	0	0	0	80	70	8	4.16869		13	8	0.75	1	1	1	1	0	1	0	1	0	61.3	1.6	64.2	5.1	48.6	3.3	48.9	2.7	40.3	6.1	49.6	3.2	41	6.2	48.7	2.8	1
237-082021	1	60	2	1	2	1	0	1	1	5	0	1	0	0	0	80	40	8	3.81318		25	8	1	1	1	1	1	0	0	0	1	0	60.4	2.1	64.2	5.1	42.5	2.9	45.4	3.3	53.8	2.5	41.2	3.5	52.2	2.5	39.9	2.5	1
238-082021	1	30	2	2	15	1	0	1	1	5	0	1	0	0	0	60	30	7	4.60261		41	7	1	0	0	1	0	0	0	0	1	7.5	66.7	1.7	46.1	2.2	41.4	2.3	64.1	2.5	63.5	2.5	51.8	4.3	65.6	2.4	38.3	2.8	1
239-082021	1	70	1	1	4	1	0	1	1	2	0	0	0	0	1	100	90	10	5.28132		37	10	1.625	1	1	1	0	0	0	0	0	12.375	66.7	1.7	37.2	1.9	35.5	2.4	56.9	2.5	63.6	4	49.4	3.1	55.5	2.7	37.3	3	1
240-082021	1	59	2	1	1	1	0	0	1	5	0	1	0	0	1	50	40	5	3.69889		25	5	1	0	1	1	0	0	1	0	1	6.375	55.7	1.7	51.8	2.1	40.1	2.4	48.9	2.7	63.5	2.5	46.4	3.1	41	6.2	27.6	2.3	1
241-082021	1	39	2	2	4	1	0	1	1	5	0	0	0	0	1	90	80	9	4.18		28	9	1.25		1							0	64.2	1.9	46.9	2.5	47.3	3.4	64.1	2.5	57.5	2.7	47.2	3.5	60.5	2.2	38.7	3	1
242-082021	1	55	2	4	2	1	0	0	1	5	1	1	0	0	0	80	60	8	4.5799		37	8	1.125	0	0	1	0	0	0	0	1	8.125	64.2	1.9	47.1	2.5	38.9	2.4	61.6	2.6	69.3	2.5	61.1	3.2	60.5	2.2	40.6	2.7	1
243-082021	1	55	2	2	2	1	0	1	1	5	0	1	0	0	0	80	60	8	4.78293		35	8	0.75			1					0	5.375	65.2	1.7	40.3	2.1	47.8	3.1	64.1	2.5	57.5	2.7	51.1	3	59.4	2.5	44.8	2.9	1
244-082021	1	27	2	3	4	1	0	1	1	5	0	0	0	1	0	60	40	6	3.48		23	6	0.25	0	1	1	0	0	0	0	1	6.375	59	1.8	57.6	2.9	57	6.6	56.9	2.5	58.5	3.8	49	3.7	55.5	2.7	44.3	2.7	1
245-082021	1	18	2	2	2	1	0	0	1	5	0	1	0	0	1	60	30	6	2.59196		23	6	0.5	0	1	1	1	0	1	0	1	3.75	61.3	1.6	64.2	5.1	45.7	2.5	48.9	2.7	63.5	2.5	36.9	4	62.2	2.2	38.3	2.7	1
246-082021	1	41	2	3	5	1	0	1	1	5	0	1	0	0	0	90	80	7	4.45609		30	8	1.125	0	1	1	0	0	0	0	1	9.75	55.4	1.9	58.5	2.8	43.2	2.3	61.6	2.6	53.6	3.4	54.5	3	48.9	3.2	42.9	2.7	1
247-082021	1	57	2	1	2	1	0	0	1	5	0	0	0	0	1	80	55	8	3.75138		30	8	0.375	0	0	1	0	0	0	1	1	10.375	59	1.8	54.6	2.5	47.8	3.1	48.9	2.7	60.3	2.8	56.4	3.5	54.3	2.4	45.8	2.7	1
249-082021	1	35	2	1	30	1	0	1	1	5	0	1	0	0	0	80	80	9	5.04324		45	9	2.875	1	1	1	1	0	1	1	1	11.5	66.7	1.7	37.2	1.9	30.8	2.1	64.1	2.5	71.4	2.5	62.4	3.6	62.2	2.2	26.2	2.4	1
251-082021	1	48	2	1	2	1	0	0	0	1	0	1	0	0	0	60	50	6	3.54475		7	6	0.125	0	1	1	0	0	0	0	1	0	41.6	6.1	64.2	5.1	57	6.6	48.9	2.7	48.1	3.6	46.4	3.1	41	6.2	49.9	2.9	1
252-082021	1	57	1	2	7	1	0	1	1	5	0	1	0	0	0	70	50	5	4.00657		20	6	0	0	0	1	1	0	1	0	1	7.125	41.6	6.1	64.2	5.1	57	6.6	48.9	2.7	57.5	2.5	41.2	3.5	41	6.2	61.9	6	1
[truncated: 52 more columns]

## Sheet: DAS-28
pt_id	das28	painjoint_total	edemajoint_total	painintensity_patient	crp	shoulder_edema_l	shoulder_pain_l	shoulder_edema_r	shoulder_pain_r	elbow_edema_l	elbow_pain_l	elbow_edema_r	elbow_pain_r	wrist_edema_l	wrist_pain_l	wrist_edema_r	wrist_pain_r	mcf1_edema_l	mcf1_pain_l	mcf1_edema_r	mcf1_pain_r	mcf2_edema_l	mcf2_pain_l	mcf2_edema_f	mcf2_pain_r	mcf3_edema_l	mcf3_pain_l	mcf3_edema_r	mcf3_pain_r	mcf4_edema_l	mcf4_pain_l	mcf4_edema_r	mcf4_pain_r	mcf5_edema_l	mcf5_pain_l	mcf5_edema_r	mcf5_pain_r	ifp1_edema_l	ifp1_pain_l	ifp1_edema_r	ifp1_pain_r	ifp2_edema_l	ifp2_pain_l	ifp2_edema_r	ifp2_pain_r	ifp3_edema_l	ifp3_pain_l	ifp3_edema_r	ifp3_pain_r
16-112019	4.82083	13	0	100	2.411	0	0	0	0	0	0	0	0	0	0	0	1	0	1	0	1	0	0	0	0	0	1	0	1	0	1	0	1	0	0	0	0	0	1	0	1	0	0	0	0	0	1	0	1
17-112019	4.14496	6	0	40	31.5	0	1	0	1	0	0	0	0	0	1	0	1	0	0	0	0	0	0	0	0	0	0	0	0	0	0	0	0	0	1	0	1	0	0	0	0	0	0	0	0	0	0	0	0
18-112019	3.41139	6	4	30	0.319	0	0	0	0	0	0	0	0	0	0	0	0	0	1	1	1	0	0	1	1	0	0	1	1	0	0	1	1	0	0	0	0	0	0	0	1	0	0	0	0	0	0	0	0
20-112019	3.19136	1	1	80	1.125	0	0	0	0	0	0	0	0	0	0	0	0	0	0	0	0	0	0	0	0	0	0	0	0	0	0	0	0	0	0	0	0	0	0	0	0	0	0	0	0	0	0	0	0
21-112019	4.25832	6	1	80	3.318	0	1	0	0	0	1	0	0	0	1	0	1	0	0	0	1	0	0	0	0	0	0	0	0	0	0	0	0	0	0	0	0	0	0	0	0	0	0	0	0	0	0	0	0
22-112019	3.214	2	0	80	1.586	0	0	0	0	0	0	0	0	0	1	0	0	0	0	0	0	0	0	0	0	0	0	0	0	0	0	0	0	0	0	0	0	0	0	0	0	0	0	0	0	0	0	0	0
23-112019	2.73251	1	1	60	0.293	0	0	0	0	1	1	0	0	0	0	0	0	0	0	0	0	0	0	0	0	0	0	0	0	0	0	0	0	0	0	0	0	0	0	0	0	0	0	0	0	0	0	0	0
24-112019	4.11185	12	0	80	0.291	0	0	0	0	0	0	0	0	0	1	0	1	0	1	0	1	0	1	0	1	0	1	0	1	0	1	0	1	0	1	0	1	0	0	0	0	0	0	0	0	0	0	0	0
26-112019	3.17079	4	0	60	1.007	0	0	0	0	0	0	0	0	0	1	0	1	0	0	0	0	0	0	0	0	0	0	0	0	0	0	0	0	0	0	0	0	0	0	0	0	0	0	0	0	0	0	0	0
29-112019	3.10368	4	0	70	0.129	0	0	0	0	0	1	0	1	0	1	0	1	0	0	0	0	0	0	0	0	0	0	0	0	0	0	0	0	0	0	0	0	0	0	0	0	0	0	0	0	0	0	0	0
30-112019	4.99535	18	0	100	1.056	0	1	0	1	0	1	0	1	0	1	0	1	0	1	0	1	0	1	0	1	0	1	0	1	0	1	0	1	0	1	0	1	0	0	0	0	0	0	0	0	0	0	0	0
31-112019	4.80238	18	0	60	4.699	0	1	0	1	0	1	0	1	0	1	0	1	0	0	0	0	0	0	0	0	0	0	0	0	0	0	0	0	0	0	0	0	0	1	0	1	0	1	0	1	0	1	0	1
32-112019	5.6248	18	12	50	4.581	0	1	0	1	0	1	0	1	0	1	0	1	0	0	0	0	0	0	0	0	0	0	0	0	0	0	0	0	0	0	0	0	1	1	1	1	1	1	1	1	1	1	1	1
34-112019	1.1	0	0	10	0	0	0	0	0	0	0	0	0	0	0	0	0	0	0	0	0	0	0	0	0	0	0	0	0	0	0	0	0	0	0	0	0	0	0	0	0	0	0	0	0	0	0	0	0
35-112019	4.08397	16	0	50	0.667	0	1	0	1	0	1	0	1	0	0	0	0	0	0	0	0	0	0	0	0	0	0	0	0	0	0	0	0	0	0	0	0	0	1	0	1	0	1	0	1	0	1	0	1
36-112019	3.24288	3	0	80	0.709	0	0	0	1	0	1	0	1	0	0	0	0	0	0	0	0	0	0	0	0	0	0	0	0	0	0	0	0	0	0	0	0	0	0	0	0	0	0	0	0	0	0	0	0
37-112019	4.13664	18	0	50	0.323	0	1	0	1	0	0	0	0	0	1	0	1	0	1	0	1	0	1	0	0	0	1	0	0	0	1	0	0	0	1	0	0	0	1	0	1	0	1	0	1	0	1	0	0
38-112019	5.1444	28	0	70	0.954	0	1	0	1	0	1	0	1	0	1	0	1	0	1	0	1	0	1	0	1	0	1	0	1	0	1	0	1	0	1	0	1	0	1	0	1	0	1	0	1	0	1	0	1
40-112019	0.96	0	0	0	0	0	0	0	0	0	0	0	0	0	0	0	0	0	0	0	0	0	0	0	0	0	0	0	0	0	0	0	0	0	0	0	0	0	0	0	0	0	0	0	0	0	0	0	0
41-112019	5.66248	18	6	65	6.613	0	1	0	1	1	1	1	1	1	1	1	1	0	0	0	0	0	0	0	0	0	0	0	0	0	0	0	0	0	0	0	0	0	1	0	1	0	1	0	1	0	1	0	1
44-112019	4.76003	6	2	100	4.792	0	0	0	0	0	0	0	1	0	0	0	0	0	1	0	0	0	1	0	0	0	1	1	0	0	0	1	0	0	0	0	0	0	0	0	0	0	0	0	0	0	0	0	0
45-112019	5.35095	16	6	80	1.608	0	1	0	1	0	0	0	0	0	1	0	1	0	0	0	0	0	0	0	0	0	0	0	0	0	0	0	0	0	0	0	0	0	1	1	1	0	1	1	1	0	1	1	1
46-112019	3.65625	6	0	70	1.604	0	1	0	1	0	0	0	0	0	1	0	1	0	0	0	0	0	0	0	0	0	0	0	0	0	0	0	0	0	0	0	0	0	0	0	0	0	0	0	0	0	0	0	0
47-112019	6.08217	24	5	80	4.797	0	0	0	0	0	0	0	0	0	1	0	1	0	1	1	1	0	1	1	1	0	1	1	1	0	1	1	1	0	1	1	1	0	1	0	1	0	1	0	1	0	1	0	1
48-112019	5.04564	15	12	50	0.985	0	0	0	0	0	0	0	1	1	1	1	1	0	0	0	0	0	0	0	0	0	0	0	0	0	0	0	0	0	0	0	0	1	1	1	1	1	1	1	1	1	1	1	1
51-112019	4.57412	12	0	100	1.142	0	1	0	1	0	1	0	1	0	1	0	1	0	0	0	0	0	1	0	0	0	1	0	0	0	0	0	0	0	0	0	0	0	0	0	0	0	1	0	1	0	0	0	0
54-112019	3.06699	2	0	80	0.719	0	1	0	1	0	0	0	0	0	0	0	0	0	0	0	0	0	0	0	0	0	0	0	0	0	0	0	0	0	0	0	0	0	0	0	0	0	0	0	0	0	0	0	0
55-112019	5.34851	10	8	90	3.813	0	1	0	1	0	0	0	0	1	1	1	1	0	0	0	0	0	0	0	0	0	0	0	0	0	0	0	0	0	0	0	0	0	0	0	0	1	1	1	1	1	1	0	0
56-112019	1.38387	0	0	0	2.246	0	0	0	0	0	0	0	0	0	0	0	0	0	0	0	0	0	0	0	0	0	0	0	0	0	0	0	0	0	0	0	0	0	0	0	0	0	0	0	0	0	0	0	0
57-112019	3.73115	9	0	50	1.964	0	0	0	0	0	0	0	1	0	0	0	0	0	0	0	0	0	0	0	0	0	0	0	0	0	0	0	0	0	0	0	0	0	0	0	0	0	1	0	1	0	1	0	1
59-112019	3.59002	4	3	60	0.672	0	0	0	0	0	0	0	1	0	0	1	1	0	0	0	0	0	0	0	0	0	0	0	0	0	0	0	0	0	0	0	0	0	0	0	0	0	0	0	0	0	0	0	0
60-112019	5.32512	15	10	80	0.699	0	1	0	1	0	0	0	0	0	1	0	1	0	0	0	0	0	0	0	0	0	0	0	0	0	0	0	0	0	0	0	0	1	1	1	1	1	1	1	1	1	1	1	1
62-112019	4.02616	10	0	60	2.542	0	0	0	1	0	0	0	0	0	1	0	1	0	1	0	0	0	0	0	1	0	1	0	1	0	1	0	0	0	0	0	0	0	0	0	0	0	0	0	0	0	1	0	0
66-112019	3.14185	1	0	80	3.031	0	1	0	0	0	0	0	0	0	0	0	0	0	0	0	0	0	0	0	0	0	0	0	0	0	0	0	0	0	0	0	0	0	0	0	0	0	0	0	0	0	0	0	0
68-112019	4.36884	12	0	95	0.471	0	1	0	0	0	1	0	0	0	1	0	0	0	1	0	0	0	1	0	0	0	1	0	0	0	1	0	0	0	0	0	0	0	1	0	0	0	1	0	0	0	1	0	0
69-112019	4.5317	14	0	90	0.824	0	1	0	1	0	1	0	1	0	1	0	1	0	1	0	1	0	1	0	1	0	1	0	1	0	1	0	1	0	0	0	0	0	0	0	0	0	0	0	0	0	0	0	0
70-112019	5.27385	17	2	90	1.636	0	1	0	1	0	1	1	1	0	1	0	1	0	0	0	0	0	0	0	0	0	0	0	0	0	0	0	0	0	0	0	0	0	1	0	1	0	1	0	1	0	1	0	1
71-112019	3.67657	6	0	50	4.997	0	0	0	0	0	0	0	0	0	0	0	0	0	1	0	0	0	0	0	1	0	0	0	0	0	0	0	0	0	0	0	1	0	1	0	0	0	1	0	0	0	0	0	0
72-112019	3.58024	2	0	90	3.848	0	0	0	0	0	0	0	0	0	0	0	0	0	0	0	0	0	0	0	0	0	0	0	0	0	0	0	0	0	0	0	0	0	0	0	0	0	0	0	0	0	0	0	0
73-112019	3.31039	2	0	80	2.38	0	1	0	1	0	0	0	0	0	0	0	0	0	0	0	0	0	0	0	0	0	0	0	0	0	0	0	0	0	0	0	0	0	0	0	0	0	0	0	0	0	0	0	0
75-112019	3.19021	4	0	71	0.381	0	1	0	0	0	1	0	0	0	0	0	0	0	1	0	0	0	1	0	0	0	0	0	0	0	0	0	0	0	0	0	0	0	0	0	0	0	0	0	0	0	0	0	0
77-112019	3.22967	2	1	50	2.985	0	0	0	0	0	0	0	0	0	1	0	0	0	0	0	0	0	0	0	0	0	0	0	0	0	0	0	0	0	0	0	0	0	0	0	0	0	0	0	0	0	0	0	0
78-112019	6.47866	26	22	70	1.794	0	1	0	1	0	0	0	0	1	1	1	1	1	1	1	1	1	1	1	1	1	1	1	1	1	1	1	1	1	1	1	1	1	1	1	1	1	1	1	1	1	1	1	1
79-112019	3.24506	2	0	80	1.819	0	0	0	0	0	0	0	0	0	0	0	0	0	0	0	0	0	0	0	0	0	0	0	0	0	0	0	0	0	0	0	0	0	0	0	0	0	0	0	0	0	0	0	0
80-112019	3.34582	4	0	50	3.815	0	1	0	1	0	0	0	0	0	0	0	0	0	0	0	0	0	0	0	0	0	0	0	0	0	0	0	0	0	0	0	0	0	0	0	0	0	0	0	0	0	0	0	0
81-112019	4.97022	17	14	40	0.297	0	0	0	1	0	1	0	1	1	1	1	1	1	1	1	1	1	1	1	1	1	1	1	1	1	1	1	1	1	1	1	1	0	0	0	0	0	0	0	0	0	0	0	0
83-112019	5.39113	12	2	80	14.015	0	0	0	0	0	1	0	0	0	0	0	1	0	0	0	0	0	0	0	0	0	0	0	0	0	0	0	0	0	0	0	0	0	1	1	1	0	1	1	1	0	1	0	1
84-112019	4.89195	18	0	90	1.276	0	0	0	0	0	1	0	1	0	1	0	0	0	1	0	0	0	1	0	1	0	1	0	1	0	1	0	0	0	1	0	1	0	0	0	0	0	1	0	1	0	0	0	1
85-112019	2.55071	2	0	40	0.941	0	0	0	0	0	0	0	0	0	1	0	1	0	0	0	0	0	0	0	0	0	0	0	0	0	0	0	0	0	0	0	0	0	0	0	0	0	0	0	0	0	0	0	0
86-112019	2.94299	1	0	70	2.423	0	0	0	0	0	0	0	0	0	1	0	0	0	0	0	0	0	0	0	0	0	0	0	0	0	0	0	0	0	0	0	0	0	0	0	0	0	0	0	0	0	0	0	0
87-112019	2.90313	1	0	80	1.077	0	1	0	0	0	0	0	0	0	0	0	0	0	0	0	0	0	0	0	0	0	0	0	0	0	0	0	0	0	0	0	0	0	0	0	0	0	0	0	0	0	0	0	0
88-112019	2.30434	0	0	90	0.264	0	0	0	0	0	0	0	0	0	0	0	0	0	0	0	0	0	0	0	0	0	0	0	0	0	0	0	0	0	0	0	0	0	0	0	0	0	0	0	0	0	0	0	0
89-112019	1.87908	0	0	0	11.8455	0	0	0	0	0	0	0	0	0	0	0	0	0	0	0	0	0	0	0	0	0	0	0	0	0	0	0	0	0	0	0	0	0	0	0	0	0	0	0	0	0	0	0	0
91-112019	3.84979	5	0	70	5.213	0	1	0	1	0	0	0	0	0	0	0	0	0	0	0	0	0	0	0	0	0	0	0	0	0	0	0	0	0	0	0	0	0	0	0	0	0	0	0	1	0	0	0	0
92-112019	4.22115	12	0	80	0.749	0	0	0	0	0	0	0	0	0	1	0	1	0	1	0	1	0	1	0	1	0	1	0	1	0	1	0	1	0	1	0	1	0	0	0	0	0	0	0	0	0	0	0	0
93-112019	3.93126	8	1	40	3.574	0	1	0	1	0	1	0	1	0	1	0	1	0	0	0	0	0	0	0	0	0	0	0	0	0	0	0	0	0	0	0	0	0	0	0	0	0	0	0	0	0	0	0	0
94-112019	2.96831	3	0	70	0.176	0	0	0	1	0	0	0	0	0	0	0	0	0	0	0	0	0	0	0	0	0	0	0	0	0	0	0	0	0	0	0	0	0	0	0	0	0	0	0	0	0	0	0	0
96-112019	5.0166	14	2	80	2.445	0	1	0	1	0	1	0	1	0	1	0	0	0	1	1	1	0	1	1	1	0	1	0	0	0	0	0	0	0	0	0	1	0	1	0	0	0	0	0	0	0	1	0	0
98-112019	3.58995	1	0	100	5.43	0	0	0	0	0	0	0	0	0	0	0	0	0	0	0	0	0	0	0	0	0	0	0	0	0	0	0	0	0	0	0	0	0	0	0	1	0	0	0	0	0	0	0	0
100-112019	4.05376	14	0	50	1.291	0	0	0	0	0	0	0	0	0	1	0	1	0	0	0	0	0	0	0	0	0	0	0	0	0	0	0	0	0	0	0	0	0	1	0	1	0	1	0	1	0	1	0	1
101-112019	3.54068	1	0	90	7.273	0	0	0	0	0	0	0	0	0	0	0	0	0	0	0	0	0	0	0	0	0	0	0	0	0	0	0	0	0	0	0	0	0	0	0	0	0	0	0	0	0	0	0	0
102-112019	4.56803	9	0	99	3.507	0	0	0	0	0	1	0	0	0	0	0	0	0	1	0	1	0	0	0	1	0	0	0	0	0	0	0	0	0	0	0	1	0	0	0	1	0	0	0	1	0	0	0	0
103-112019	3.13897	2	0	50	5.742	0	0	0	0	0	0	0	1	0	0	0	1	0	0	0	0	0	0	0	0	0	0	0	0	0	0	0	0	0	0	0	0	0	0	0	0	0	0	0	0	0	0	0	0
105-112019	4.72624	9	4	100	0.42	0	0	0	1	0	1	0	1	1	1	1	1	0	0	0	0	0	0	0	0	0	0	0	0	0	0	0	0	0	1	0	1	0	0	0	0	0	0	0	0	0	0	0	0
106-112019	2.94132	1	1	80	0.061	0	0	0	0	0	0	0	0	0	0	0	0	0	0	0	0	0	0	0	0	0	0	0	0	0	0	0	0	0	0	0	0	0	0	0	0	0	0	0	0	0	0	0	0
107-112019	2.68567	2	0	50	0.914	0	0	0	0	0	0	0	0	0	1	0	1	0	0	0	0	0	0	0	0	0	0	0	0	0	0	0	0	0	0	0	0	0	0	0	0	0	0	0	0	0	0	0	0
111-112019	1.8	1	0	20	0	0	0	0	0	0	0	0	0	0	0	0	0	0	0	0	0	0	0	0	0	0	0	0	0	0	0	0	0	0	0	0	0	0	0	0	0	0	0	0	0	0	0	0	0
112-112019	0.96	0	0	0	0	0	0	0	0	0	0	0	0	0	0	0	0	0	0	0	0	0	0	0	0	0	0	0	0	0	0	0	0	0	0	0	0	0	0	0	0	0	0	0	0	0	0	0	0
113-112019	5.53499	22	0	80	8.984	0	1	0	1	0	0	0	0	0	0	0	0	0	1	0	1	0	1	0	1	0	1	0	1	0	1	0	1	0	1	0	1	0	1	0	1	0	1	0	1	0	1	0	1
114-112019	3.95389	12	0	40	2.944	0	0	0	0	0	1	0	1	0	0	0	0	0	0	0	0	0	0	0	0	0	0	0	0	0	0	0	0	0	0	0	0	0	0	0	0	0	1	0	1	0	1	0	1
115-112019	0.96	0	0	0	0	0	0	0	0	0	0	0	0	0	0	0	0	0	0	0	0	0	0	0	0	0	0	0	0	0	0	0	0	0	0	0	0	0	0	0	0	0	0	0	0	0	0	0	0
116-112019	4.85276	17	0	70	4.351	0	1	0	1	0	0	0	0	0	1	0	1	0	1	0	1	0	1	0	1	0	1	0	1	0	0	0	1	0	0	0	1	0	1	0	1	0	0	0	1	0	0	0	0
117-112019	4.09085	11	2	40	1.416	0	1	0	0	0	1	0	1	0	0	0	0	0	0	0	1	0	0	0	0	0	1	1	1	0	0	0	1	0	0	0	1	0	0	0	1	0	1	0	0	0	0	1	1
118-112019	4.42826	14	0	80	1.019	0	1	0	1	0	0	0	0	0	1	0	1	0	0	0	0	0	0	0	0	0	0	0	0	0	0	0	0	0	0	0	0	0	1	0	1	0	1	0	1	0	1	0	1
122-112019	4.44419	8	2	80	1.908	0	0	0	0	0	0	0	0	0	0	0	0	0	1	1	1	0	1	0	0	0	0	0	0	0	0	0	0	0	0	0	0	0	1	1	1	0	1	0	0	0	0	0	0
123-112019	3.78292	7	0	75	1.246	0	1	0	0	0	0	0	0	0	1	0	0	0	1	0	1	0	1	0	1	0	0	0	0	0	0	0	0	0	0	0	0	0	0	0	0	0	0	0	0	0	0	0	1
125-112019	5.07318	14	10	60	1.253	0	0	0	0	0	0	0	0	0	1	0	1	0	0	0	0	0	0	0	0	0	0	0	0	0	0	0	0	0	0	0	0	1	1	1	1	1	1	1	1	1	1	1	1
126-112019	4.08541	7	1	70	1.904	0	1	0	1	0	1	0	1	0	1	0	1	0	0	0	0	0	0	0	0	0	0	0	0	0	0	0	0	0	0	0	0	0	0	0	0	0	0	0	0	0	0	0	0
127-112019	4.18872	10	0	70	2.771	0	1	0	0	0	1	0	0	0	1	0	1	0	1	0	1	0	1	0	1	0	0	0	0	0	0	0	0	0	0	0	0	0	0	0	0	0	0	0	0	0	0	0	0
130-112019	1.86688	0	0	0	11.4175	0	0	0	0	0	0	0	0	0	0	0	0	0	0	0	0	0	0	0	0	0	0	0	0	0	0	0	0	0	0	0	0	0	0	0	0	0	0	0	0	0	0	0	0
131-112019	5.00665	26	0	70	0.798	0	1	0	1	0	0	0	0	0	1	0	1	0	1	0	1	0	1	0	1	0	1	0	1	0	1	0	1	0	1	0	1	0	1	0	1	0	1	0	1	0	1	0	1
132-112019	3.85024	11	1	40	0.709	0	0	0	0	0	0	0	0	0	0	0	0	0	0	0	0	0	0	0	0	0	0	0	0	0	0	0	0	0	0	0	0	0	1	1	1	0	1	0	1	0	1	0	1
133-112019	2.75829	1	0	80	0.389	0	0	0	0	0	0	0	0	0	0	0	0	0	0	0	0	0	0	0	0	0	0	0	0	0	0	0	0	0	0	0	0	0	0	0	0	0	0	0	0	0	0	0	0
134-112019	3.80134	4	0	90	2.602	0	0	0	1	0	0	0	1	0	0	0	0	0	0	0	1	0	0	0	0	0	0	0	0	0	0	0	0	0	0	0	0	0	0	0	0	0	0	0	0	0	0	0	0
135-112019	5.8387	17	10	80	3.795	0	1	0	0	0	1	0	1	0	1	0	1	0	0	0	0	0	0	0	0	0	0	0	0	0	0	0	0	0	0	0	0	1	1	1	1	1	1	1	1	1	1	1	1
136-112019	4.33572	11	0	70	3.462	0	0	0	0	0	1	0	1	0	0	0	0	0	1	0	0	0	1	0	0	0	1	0	0	0	1	0	0	0	1	0	0	0	0	0	0	0	1	0	0	0	1	0	0
137-112019	4.6458	4	1	80	24.491	0	0	0	0	0	0	0	0	0	0	0	0	0	1	0	0	0	1	0	0	0	0	1	0	0	0	0	0	0	0	0	0	0	0	0	0	0	0	0	0	0	0	0	0
138-112019	2.48525	0	0	70	3.5475	0	0	0	0	0	0	0	0	0	0	0	0	0	0	0	0	0	0	0	0	0	0	0	0	0	0	0	0	0	0	0	0	0	0	0	0	0	0	0	0	0	0	0	0
139-112019	3.40625	8	0	60	0.064	0	0	0	0	0	1	0	1	0	1	0	0	0	0	0	0	0	0	0	0	0	0	0	0	0	0	0	0	0	0	0	0	0	0	0	0	0	0	0	0	0	0	0	1
141-112019	3.28889	5	0	67	0.47	0	1	0	1	0	0	0	0	0	1	0	1	0	0	0	0	0	0	0	0	0	0	0	0	0	0	0	0	0	0	0	0	0	0	0	0	0	0	0	0	0	0	0	0
142-112019	3.96831	11	0	70	0.608	0	0	0	0	0	0	0	0	0	0	0	1	0	0	0	0	0	0	0	0	0	0	0	0	0	0	0	0	0	0	0	0	0	1	0	1	0	1	0	1	0	1	0	1
143-112019	3.88879	2	0	80	15.853	0	1	0	1	0	0	0	0	0	0	0	0	0	0	0	0	0	0	0	0	0	0	0	0	0	0	0	0	0	0	0	0	0	0	0	0	0	0	0	0	0	0	0	0
144-112019	0.96	0	0	0	0	0	0	0	0	0	0	0	0	0	0	0	0	0	0	0	0	0	0	0	0	0	0	0	0	0	0	0	0	0	0	0	0	0	0	0	0	0	0	0	0	0	0	0	0
145-112019	4.53603	4	0	90	26.724	0	1	0	1	0	0	0	0	0	1	0	1	0	0	0	0	0	0	0	0	0	0	0	0	0	0	0	0	0	0	0	0	0	0	0	0	0	0	0	0	0	0	0	0
149-112019	2.31128	0	0	60	3.138	0	0	0	0	0	0	0	0	0	0	0	0	0	0	0	0	0	0	0	0	0	0	0	0	0	0	0	0	0	0	0	0	0	0	0	0	0	0	0	0	0	0	0	0
150-112019	5.19041	28	0	50	3.833	0	1	0	1	0	1	0	1	0	1	0	1	0	1	0	1	0	1	0	1	0	1	0	1	0	1	0	1	0	1	0	1	0	1	0	1	0	1	0	1	0	1	0	1
151-112019	4.07874	8	0	70	3.67	0	1	0	1	0	1	0	0	0	0	0	0	0	0	0	0	0	0	0	0	0	0	0	0	0	0	0	1	0	0	0	1	0	0	0	0	0	0	0	0	0	0	0	1
152-112019	0.96	0	0	0	0	0	0	0	0	0	0	0	0	0	0	0	0	0	0	0	0	0	0	0	0	0	0	0	0	0	0	0	0	0	0	0	0	0	0	0	0	0	0	0	0	0	0	0	0
153-112019	2.6504	3	0	20	2.399	0	0	0	0	0	0	0	0	0	0	0	0	0	0	0	0	0	0	0	0	0	0	0	0	0	0	0	0	0	0	0	0	0	0	0	1	0	0	0	1	0	0	0	1
154-112019	5.48972	12	12	80	3.009	0	0	0	0	0	0	0	0	0	0	0	0	1	1	1	1	1	1	1	1	1	1	1	1	1	1	1	1	1	1	1	1	1	1	1	1	0	0	0	0	0	0	0	0
155-112019	3.55479	4	1	70	0.816	0	1	0	1	0	0	0	0	0	0	0	1	0	0	0	0	0	0	0	0	0	0	0	0	0	0	0	0	0	0	0	0	0	0	0	0	0	0	0	0	0	0	0	0
156-112019	6.2667	28	11	80	1.268	0	1	0	1	0	1	0	1	0	1	0	1	0	1	0	1	0	1	0	1	0	1	0	1	0	1	0	1	0	1	0	1	1	1	1	1	1	1	1	1	1	1	1	1
157-112019	3.04292	5	2	20	0.537	0	1	0	0	0	0	0	0	0	0	0	0	0	1	0	0	0	0	0	0	0	0	0	0	0	0	0	0	0	0	1	1	0	0	0	0	0	0	0	0	0	0	0	0
158-112019	3.30047	4	0	50	3.245	0	1	0	1	0	0	0	0	0	1	0	1	0	0	0	0	0	0	0	0	0	0	0	0	0	0	0	0	0	0	0	0	0	0	0	0	0	0	0	0	0	0	0	0
159-112019	4.58945	10	2	80	1.59	0	0	0	0	0	0	0	0	0	0	1	1	0	0	1	1	0	1	0	0	0	1	0	0	0	0	0	0	0	0	0	0	0	1	0	1	0	1	0	1	0	1	0	1
161-112019	4.07567	16	0	50	0.629	0	0	0	0	0	1	0	1	0	1	0	1	0	0	0	0	0	0	0	0	0	0	0	0	0	0	0	0	0	0	0	0	0	1	0	1	0	1	0	1	0	1	0	1
162-112019	2.8349	3	0	40	1.607	0	0	0	0	0	0	0	0	0	0	0	0	0	0	0	0	0	0	0	0	0	0	0	0	0	0	0	0	0	0	0	0	0	1	0	0	0	0	0	1	0	0	0	0
163-112019	3.55084	6	0	80	0.317	0	1	0	1	0	0	0	0	0	1	0	1	0	0	0	0	0	0	0	1	0	0	0	0	0	0	0	0	0	0	0	0	0	0	0	0	0	0	0	0	0	1	0	0
164-112019	2.46573	2	0	50	0.039	0	1	0	1	0	0	0	0	0	0	0	0	0	0	0	0	0	0	0	0	0	0	0	0	0	0	0	0	0	0	0	0	0	0	0	0	0	0	0	0	0	0	0	0
165-112019	3.07333	4	0	60	0.531	0	1	0	1	0	0	0	0	0	0	0	0	0	0	0	0	0	0	0	0	0	0	0	0	0	0	0	0	0	0	0	0	0	0	0	0	0	0	0	0	0	0	0	0
167-112019	5.54536	16	11	80	1.28	0	1	0	1	0	1	0	0	0	1	0	0	0	0	0	0	0	0	0	0	0	0	0	0	0	0	0	0	0	0	0	0	1	1	1	1	1	1	1	1	1	1	1	1
168-112019	2.45304	2	0	50	0.003	0	0	0	0	0	1	0	1	0	0	0	0	0	0	0	0	0	0	0	0	0	0	0	0	0	0	0	0	0	0	0	0	0	0	0	0	0	0	0	0	0	0	0	0
169-112019	4.99711	16	2	90	0.48	0	0	0	0	0	1	0	1	1	1	1	1	0	1	0	1	0	1	0	1	0	1	0	1	0	1	0	1	0	1	0	1	0	0	0	0	0	0	0	0	0	0	0	0
170-112019	4.31867	8	2	80	1.052	0	1	0	1	0	1	0	1	1	1	1	1	0	0	0	0	0	0	0	0	0	0	0	0	0	0	0	0	0	0	0	0	0	0	0	0	0	0	0	0	0	0	0	0
200-082021	3.69307	5	0	60	4.931	0	0	0	0	0	1	0	1	0	1	0	0	0	0	0	0	0	0	0	0	0	0	0	0	0	0	0	0	0	0	0	0	0	0	0	0	0	0	0	0	0	0	0	0
201-082021	2.79457	2	0	20	7.3175	0	0	0	0	0	0	0	0	0	0	0	0	0	1	0	0	0	0	0	0	0	0	0	0	0	0	0	0	0	0	0	0	0	0	0	0	0	0	0	0	0	0	0	0
202-082021	3.78529	2	0	70	17.6515	0	0	0	0	0	0	0	0	0	0	0	0	0	0	0	0	0	0	0	0	0	0	0	0	0	0	0	0	0	0	0	0	0	0	0	0	0	0	0	0	0	0	0	0
203-082021	3.63327	8	0	40	3.351	0	1	0	1	0	1	0	1	0	1	0	1	0	0	0	0	0	0	0	0	0	0	0	0	0	0	0	0	0	0	0	0	0	0	0	0	0	0	0	0	0	0	0	0
204-082021	4.10012	6	1	90	0.886	0	0	0	0	0	0	0	0	0	1	0	1	0	0	0	0	0	0	0	0	0	0	0	0	0	0	0	0	0	0	0	0	0	1	0	0	0	0	0	0	0	1	0	1
205-082021	2.89035	2	0	40	3.986	0	0	0	1	0	1	0	0	0	0	0	0	0	0	0	0	0	0	0	0	0	0	0	0	0	0	0	0	0	0	0	0	0	0	0	0	0	0	0	0	0	0	0	0
206-082021	0.974	0	0	1	0	0	0	0	0	0	0	0	0	0	0	0	0	0	0	0	0	0	0	0	0	0	0	0	0	0	0	0	0	0	0	0	0	0	0	0	0	0	0	0	0	0	0	0	0
207-082021	2.55891	0	0	70	4.58	0	0	0	0	0	0	0	0	0	0	0	0	0	0	0	0	0	0	0	0	0	0	0	0	0	0	0	0	0	0	0	0	0	0	0	0	0	0	0	0	0	0	0	0
208-082021	4.65267	12	2	90	0.3085	0	0	0	0	0	1	0	1	0	1	0	1	0	1	0	0	0	1	0	1	0	0	0	1	0	0	0	1	0	0	0	1	0	0	0	0	0	0	0	0	0	0	0	0
209-082021	0.96	0	0	0	0	0	0	0	0	0	0	0	0	0	0	0	0	0	0	0	0	0	0	0	0	0	0	0	0	0	0	0	0	0	0	0	0	0	0	0	0	0	0	0	0	0	0	0	0
210-082021	3.28162	7	0	60	0	0	1	0	0	0	1	0	0	0	0	0	0	0	1	0	0	0	1	0	0	0	0	0	0	0	0	0	0	0	0	0	0	0	1	0	0	0	1	0	0	0	0	0	0
211-082021	1.66	0	0	50	0	0	0	0	0	0	0	0	0	0	0	0	0	0	0	0	0	0	0	0	0	0	0	0	0	0	0	0	0	0	0	0	0	0	0	0	0	0	0	0	0	0	0	0	0
212-082021	2.31196	2	0	40	0	0	0	0	0	0	0	0	0	0	0	0	0	0	0	0	0	0	0	0	0	0	0	0	0	0	0	0	0	0	0	0	0	0	0	0	0	0	0	0	0	0	0	0	0
213-082021	3.98687	3	0	100	5.2015	0	0	0	0	0	1	0	0	0	0	0	1	0	0	0	0	0	0	0	0	0	0	0	0	0	0	0	0	0	0	0	0	0	0	0	0	0	0	0	0	0	0	0	0
214-082021	3.37072	4	0	70	1.3705	0	1	0	1	0	0	0	0	0	0	0	0	0	0	0	0	0	0	0	1	0	0	0	0	0	0	0	0	0	0	0	0	0	0	0	0	0	0	0	0	0	0	0	0
217-082021	4.3319	12	0	50	6.6395	0	1	0	1	0	0	0	0	0	0	0	0	0	0	0	0	0	0	0	0	0	0	0	0	0	0	0	0	0	0	0	0	0	1	0	1	0	1	0	1	0	1	0	1
218-082021	0.96	0	0	0	0	0	0	0	0	0	0	0	0	0	0	0	0	0	0	0	0	0	0	0	0	0	0	0	0	0	0	0	0	0	0	0	0	0	0	0	0	0	0	0	0	0	0	0	0
220-082021	3.43483	5	0	70	0.962	0	0	0	1	0	0	0	0	0	1	0	1	0	0	0	0	0	0	0	0	0	0	0	0	0	0	0	0	0	0	0	0	0	0	0	0	0	0	0	0	0	0	0	0
221-082021	3.73171	6	0	100	0	0	1	0	0	0	1	0	1	0	1	0	0	0	0	0	0	0	0	0	0	0	0	0	0	0	0	0	0	0	0	0	0	0	0	0	0	0	0	0	0	0	0	0	0
223-082021	3.94598	9	2	65	0	0	1	0	1	0	0	0	0	0	0	0	0	0	0	0	0	0	1	0	0	0	1	0	0	0	1	0	1	0	0	0	0	0	0	0	0	0	0	1	1	1	1	0	0
224-082021	1.3655	0	0	0	2.0845	0	0	0	0	0	0	0	0	0	0	0	0	0	0	0	0	0	0	0	0	0	0	0	0	0	0	0	0	0	0	0	0	0	0	0	0	0	0	0	0	0	0	0	0
225-082021	1.37489	0	0	0	2.166	0	0	0	0	0	0	0	0	0	0	0	0	0	0	0	0	0	0	0	0	0	0	0	0	0	0	0	0	0	0	0	0	0	0	0	0	0	0	0	0	0	0	0	0
226-082021	0.96	0	0	0	0	0	0	0	0	0	0	0	0	0	0	0	0	0	0	0	0	0	0	0	0	0	0	0	0	0	0	0	0	0	0	0	0	0	0	0	0	0	0	0	0	0	0	0	0
227-082021	3.68704	6	0	50	5.174	0	0	0	1	0	1	0	1	0	1	0	1	0	0	0	0	0	0	0	0	0	0	0	0	0	0	0	0	0	0	0	0	0	0	0	0	0	0	0	0	0	0	0	0
228-082021	3.88596	2	3	70	5.4135	0	0	0	0	0	0	0	0	0	0	0	0	0	0	0	0	0	0	0	0	0	0	0	0	0	0	0	0	0	0	0	0	0	0	0	0	1	0	1	0	0	0	0	0
229-082021	2.17196	2	0	30	0	0	1	0	0	0	0	0	0	0	0	0	0	0	0	0	0	0	0	0	0	0	0	0	0	0	0	0	0	0	0	0	0	0	0	0	0	0	0	0	0	0	0	0	0
231-082021	2.32927	2	0	30	0.548	0	0	0	0	0	0	0	0	0	0	0	0	0	0	0	0	0	0	0	0	0	0	0	0	0	0	0	0	0	0	0	0	0	0	0	0	0	0	0	0	0	0	0	0
232-082021	3.15968	1	1	80	0.946	0	0	0	0	0	0	0	0	1	1	0	0	0	0	0	0	0	0	0	0	0	0	0	0	0	0	0	0	0	0	0	0	0	0	0	0	0	0	0	0	0	0	0	0
233-082021	3.2421	2	0	70	3.125	0	0	0	0	0	0	0	0	0	0	0	0	0	0	0	0	0	0	0	0	0	0	0	0	0	0	0	0	0	0	0	0	0	0	0	0	0	0	0	0	0	0	0	0
235-082021	4.16869	1	5	80	11.2705	0	0	0	0	0	0	0	0	0	0	0	0	0	0	0	0	1	0	1	0	1	0	1	0	0	0	0	0	0	0	0	0	0	0	0	0	0	0	0	0	0	0	0	0
237-082021	3.81318	2	0	80	12.6605	0	0	0	1	0	0	0	1	0	0	0	0	0	0	0	0	0	0	0	0	0	0	0	0	0	0	0	0	0	0	0	0	0	0	0	0	0	0	0	0	0	0	0	0
238-082021	4.60261	14	0	60	6.1325	0	1	0	1	0	1	0	1	0	1	0	1	0	0	0	0	0	0	0	0	0	0	0	0	0	0	0	0	0	0	0	0	0	1	0	1	0	1	0	1	0	0	0	0
239-082021	5.28132	18	0	100	3.55	0	1	0	1	0	1	0	1	0	1	0	1	0	1	0	0	0	1	0	0	0	1	0	0	0	1	0	0	0	1	0	0	0	1	0	0	0	1	0	0	0	1	0	0
240-082021	3.69889	5	0	50	7.893	0	1	0	0	0	1	0	0	0	0	0	0	0	0	0	0	0	0	0	0	0	0	0	0	0	0	0	0	0	0	0	0	0	0	0	1	0	0	0	0	0	0	0	0
241-082021	4.18	9	1	90	0	0	0	0	0	0	0	0	0	0	1	0	1	0	0	0	0	0	1	0	0	0	1	0	0	0	1	0	0	0	0	0	0	0	0	0	0	0	1	0	0	0	1	0	0
242-082021	4.5799	12	4	80	0	0	1	0	1	0	1	0	1	1	1	1	1	0	0	1	1	0	0	0	0	0	0	0	0	0	0	0	0	0	0	0	0	0	0	0	0	0	0	0	0	0	0	0	0
243-082021	4.78293	7	4	80	5.2775	1	1	0	1	1	1	0	0	0	0	0	0	0	0	0	0	0	0	0	0	0	0	0	0	0	0	0	0	0	0	0	0	0	0	1	1	0	0	0	0	0	0	0	0
244-082021	3.48	4	4	60	0	0	0	0	0	1	1	1	1	1	1	1	1	0	0	0	0	0	0	0	0	0	0	0	0	0	0	0	0	0	0	0	0	0	0	0	0	0	0	0	0	0	0	0	0
245-082021	2.59196	2	0	60	0	0	0	0	0	0	0	0	0	0	0	0	0	0	0	0	0	0	0	0	0	0	0	0	0	0	0	0	0	0	0	0	0	0	0	0	0	0	0	0	0	0	0	0	0
246-082021	4.45609	9	0	90	3.6865	0	1	0	1	0	0	0	0	0	0	0	1	0	1	0	1	0	0	0	0	0	0	0	0	0	0	0	0	0	0	0	0	0	1	0	1	0	0	0	0	0	0	0	0
247-082021	3.75138	2	1	80	4.286	0	0	0	1	0	0	0	0	0	0	0	0	1	0	0	0	0	0	0	0	0	0	0	0	0	0	0	0	0	0	0	0	0	0	0	0	0	0	0	0	0	0	0	0
249-082021	5.04324	28	0	80	0	0	1	0	1	0	1	0	1	0	1	0	1	0	1	0	1	0	1	0	1	0	1	0	1	0	1	0	1	0	1	0	1	0	1	0	1	0	1	0	1	0	1	0	1
251-082021	3.54475	3	0	60	7.604	0	0	0	0	0	0	0	0	0	0	0	0	0	0	0	0	0	0	0	0	0	0	0	0	0	0	0	0	0	0	0	0	0	0	0	0	0	1	0	0	0	0	0	0
252-082021	4.00657	9	0	70	1.9265	0	0	0	1	0	0	0	0	0	1	0	0	0	0	0	0	0	0	0	0	0	0	0	0	0	0	0	0	0	0	0	0	0	1	0	0	0	1	0	0	0	1	0	0
[truncated: 73 more columns]

## Sheet: CHK-DAS~
pt_id	chkdas	painjoint_chkdas	edemajoint_chkdas	globalpainscale	haq	omeract	crp	shoulder_edema_l	shoulder_pain_l	shoulder_edema_r	shoulder_pain_r	elbow_edema_l	elbow_pain_l	elbow_edema_r	elbow_pain_r	wrist_edema_l	wrist_pain_l	wrist_edema_r	wrist_pain_r	mcf1_edema_l	mcf1_pain_l	mcf1_edema_r	mcf1_pain_r	mcf2_edema_l	mcf2_pain_l	mcf2_edema_f	mcf2_pain_r	mcf3_edema_l	mcf3_pain_l	mcf3_edema_r	mcf3_pain_r	mcf4_edema_l	mcf4_pain_l	mcf4_edema_r	mcf4_pain_r	mcf5_edema_l	mcf5_pain_l	mcf5_edema_r	mcf5_pain_r	ifp1_edema_l	ifp1_pain_l	ifp1_edema_r	ifp1_pain_r	ifp2_edema_l	ifp2_pain_l	ifp2_edema_r	ifp2_pain_r	ifp3_edema_l	ifp3_pain_l
16-112019		14	0	10	1.5	47	2.411	0	0	0	0	0	0	0	0	0	0	0	1	0	1	0	1	0	0	0	0	0	1	0	1	0	1	0	1	0	0	0	0	0	1	0	1	0	0	0	0	0	1
17-112019		6	0	6	0.375	22	31.5	0	1	0	1	0	0	0	0	0	1	0	1	0	0	0	0	0	0	0	0	0	0	0	0	0	0	0	0	0	1	0	1	0	0	0	0	0	0	0	0	0	0
18-112019		6	4	4	0.125	10	0.319	0	0	0	0	0	0	0	0	0	0	0	0	0	1	1	1	0	0	1	1	0	0	1	1	0	0	1	1	0	0	0	0	0	0	0	1	0	0	0	0	0	0
20-112019		2	2	6	1.125	20	1.125	0	0	0	0	0	0	0	0	0	0	0	0	0	0	0	0	0	0	0	0	0	0	0	0	0	0	0	0	0	0	0	0	0	0	0	0	0	0	0	0	0	0
21-112019		8	1	8	2.625	38	3.318	0	1	0	0	0	1	0	0	0	1	0	1	0	0	0	1	0	0	0	0	0	0	0	0	0	0	0	0	0	0	0	0	0	0	0	0	0	0	0	0	0	0
22-112019		2	0	5	0.875	31	1.586	0	0	0	0	0	0	0	0	0	1	0	0	0	0	0	0	0	0	0	0	0	0	0	0	0	0	0	0	0	0	0	0	0	0	0	0	0	0	0	0	0	0
23-112019		2	1	6	1.25	26.9	0.293	0	0	0	0	1	1	0	0	0	0	0	0	0	0	0	0	0	0	0	0	0	0	0	0	0	0	0	0	0	0	0	0	0	0	0	0	0	0	0	0	0	0
24-112019		13	1	8	0.625	26	0.291	0	0	0	0	0	0	0	0	0	1	0	1	0	1	0	1	0	1	0	1	0	1	0	1	0	1	0	1	0	1	0	1	0	0	0	0	0	0	0	0	0	0
26-112019		6	0	8	0.875	22	1.007	0	0	0	0	0	0	0	0	0	1	0	1	0	0	0	0	0	0	0	0	0	0	0	0	0	0	0	0	0	0	0	0	0	0	0	0	0	0	0	0	0	0
29-112019		6	0	5	0.625	31	0.129	0	0	0	0	0	1	0	1	0	1	0	1	0	0	0	0	0	0	0	0	0	0	0	0	0	0	0	0	0	0	0	0	0	0	0	0	0	0	0	0	0	0
30-112019		20	0	10	0.625	42	1.056	0	1	0	1	0	1	0	1	0	1	0	1	0	1	0	1	0	1	0	1	0	1	0	1	0	1	0	1	0	1	0	1	0	0	0	0	0	0	0	0	0	0
31-112019		20	0	6	1	31	4.699	0	1	0	1	0	1	0	1	0	1	0	1	0	0	0	0	0	0	0	0	0	0	0	0	0	0	0	0	0	0	0	0	0	1	0	1	0	1	0	1	0	1
32-112019		20	14	6	0.875	27	4.581	0	1	0	1	0	1	0	1	0	1	0	1	0	0	0	0	0	0	0	0	0	0	0	0	0	0	0	0	0	0	0	0	1	1	1	1	1	1	1	1	1	1
34-112019		0	0	0	0	0	0	0	0	0	0	0	0	0	0	0	0	0	0	0	0	0	0	0	0	0	0	0	0	0	0	0	0	0	0	0	0	0	0	0	0	0	0	0	0	0	0	0	0
35-112019		18	0	5	0.875	25	0.667	0	1	0	1	0	1	0	1	0	0	0	0	0	0	0	0	0	0	0	0	0	0	0	0	0	0	0	0	0	0	0	0	0	1	0	1	0	1	0	1	0	1
36-112019		5	0	8	1.125	37.9	0.709	0	0	0	1	0	1	0	1	0	0	0	0	0	0	0	0	0	0	0	0	0	0	0	0	0	0	0	0	0	0	0	0	0	0	0	0	0	0	0	0	0	0
37-112019		20	0	6	1	24	0.323	0	1	0	1	0	0	0	0	0	1	0	1	0	1	0	1	0	1	0	0	0	1	0	0	0	1	0	0	0	1	0	0	0	1	0	1	0	1	0	1	0	1
38-112019		30	0	7	0.75	25	0.954	0	1	0	1	0	1	0	1	0	1	0	1	0	1	0	1	0	1	0	1	0	1	0	1	0	1	0	1	0	1	0	1	0	1	0	1	0	1	0	1	0	1
40-112019		0	0	0	0	0	0	0	0	0	0	0	0	0	0	0	0	0	0	0	0	0	0	0	0	0	0	0	0	0	0	0	0	0	0	0	0	0	0	0	0	0	0	0	0	0	0	0	0
41-112019		20	8	10	0.875	33.4	6.613	0	1	0	1	1	1	1	1	1	1	1	1	0	0	0	0	0	0	0	0	0	0	0	0	0	0	0	0	0	0	0	0	0	1	0	1	0	1	0	1	0	1
44-112019		8	2	9	1.75	46	4.792	0	0	0	0	0	0	0	1	0	0	0	0	0	1	0	0	0	1	0	0	0	1	1	0	0	0	1	0	0	0	0	0	0	0	0	0	0	0	0	0	0	0
45-112019		18	6	6	0.625	32	1.608	0	1	0	1	0	0	0	0	0	1	0	1	0	0	0	0	0	0	0	0	0	0	0	0	0	0	0	0	0	0	0	0	0	1	1	1	0	1	1	1	0	1
46-112019		8	2	8	2.125	28	1.604	0	1	0	1	0	0	0	0	0	1	0	1	0	0	0	0	0	0	0	0	0	0	0	0	0	0	0	0	0	0	0	0	0	0	0	0	0	0	0	0	0	0
47-112019		26	5	8	1	33	4.797	0	0	0	0	0	0	0	0	0	1	0	1	0	1	1	1	0	1	1	1	0	1	1	1	0	1	1	1	0	1	1	1	0	1	0	1	0	1	0	1	0	1
48-112019		15	12	7	0.75	30	0.985	0	0	0	0	0	0	0	1	1	1	1	1	0	0	0	0	0	0	0	0	0	0	0	0	0	0	0	0	0	0	0	0	1	1	1	1	1	1	1	1	1	1
51-112019		14	0	7	0.75	42	1.142	0	1	0	1	0	1	0	1	0	1	0	1	0	0	0	0	0	1	0	0	0	1	0	0	0	0	0	0	0	0	0	0	0	0	0	0	0	1	0	1	0	0
54-112019		2	0	7	0.375	32	0.719	0	1	0	1	0	0	0	0	0	0	0	0	0	0	0	0	0	0	0	0	0	0	0	0	0	0	0	0	0	0	0	0	0	0	0	0	0	0	0	0	0	0
55-112019		10	8	9	1.5	46	3.813	0	1	0	1	0	0	0	0	1	1	1	1	0	0	0	0	0	0	0	0	0	0	0	0	0	0	0	0	0	0	0	0	0	0	0	0	1	1	1	1	1	1
56-112019		0	0	1	0.125	6.1	2.246	0	0	0	0	0	0	0	0	0	0	0	0	0	0	0	0	0	0	0	0	0	0	0	0	0	0	0	0	0	0	0	0	0	0	0	0	0	0	0	0	0	0
57-112019		11	2	6	0	14	1.964	0	0	0	0	0	0	0	1	0	0	0	0	0	0	0	0	0	0	0	0	0	0	0	0	0	0	0	0	0	0	0	0	0	0	0	0	0	1	0	1	0	1
59-112019		4	4	4	0.5	6.8	0.672	0	0	0	0	0	0	0	1	0	0	1	1	0	0	0	0	0	0	0	0	0	0	0	0	0	0	0	0	0	0	0	0	0	0	0	0	0	0	0	0	0	0
60-112019		15	10	9	0.625	34	0.699	0	1	0	1	0	0	0	0	0	1	0	1	0	0	0	0	0	0	0	0	0	0	0	0	0	0	0	0	0	0	0	0	1	1	1	1	1	1	1	1	1	1
62-112019		11	0	6	0.125	29	2.542	0	0	0	1	0	0	0	0	0	1	0	1	0	1	0	0	0	0	0	1	0	1	0	1	0	1	0	0	0	0	0	0	0	0	0	0	0	0	0	0	0	1
66-112019		3	2	4	0.625	33	3.031	0	1	0	0	0	0	0	0	0	0	0	0	0	0	0	0	0	0	0	0	0	0	0	0	0	0	0	0	0	0	0	0	0	0	0	0	0	0	0	0	0	0
68-112019		12	0	8	1.5	39	0.471	0	1	0	0	0	1	0	0	0	1	0	0	0	1	0	0	0	1	0	0	0	1	0	0	0	1	0	0	0	0	0	0	0	1	0	0	0	1	0	0	0	1
69-112019		16	0	8	0.875	43	0.824	0	1	0	1	0	1	0	1	0	1	0	1	0	1	0	1	0	1	0	1	0	1	0	1	0	1	0	1	0	0	0	0	0	0	0	0	0	0	0	0	0	0
70-112019		19	2	10	1.75	40	1.636	0	1	0	1	0	1	1	1	0	1	0	1	0	0	0	0	0	0	0	0	0	0	0	0	0	0	0	0	0	0	0	0	0	1	0	1	0	1	0	1	0	1
71-112019		7	0	8	0.75	30	4.997	0	0	0	0	0	0	0	0	0	0	0	0	0	1	0	0	0	0	0	1	0	0	0	0	0	0	0	0	0	0	0	1	0	1	0	0	0	1	0	0	0	0
72-112019		2	0	9	0.875	35	3.848	0	0	0	0	0	0	0	0	0	0	0	0	0	0	0	0	0	0	0	0	0	0	0	0	0	0	0	0	0	0	0	0	0	0	0	0	0	0	0	0	0	0
73-112019		2	0	0	0.5	13	2.38	0	1	0	1	0	0	0	0	0	0	0	0	0	0	0	0	0	0	0	0	0	0	0	0	0	0	0	0	0	0	0	0	0	0	0	0	0	0	0	0	0	0
75-112019		4	0	6	1	28	0.381	0	1	0	0	0	1	0	0	0	0	0	0	0	1	0	0	0	1	0	0	0	0	0	0	0	0	0	0	0	0	0	0	0	0	0	0	0	0	0	0	0	0
77-112019		3	2	5	0.75	22	2.985	0	0	0	0	0	0	0	0	0	1	0	0	0	0	0	0	0	0	0	0	0	0	0	0	0	0	0	0	0	0	0	0	0	0	0	0	0	0	0	0	0	0
78-112019		28	22	7	0.75	35	1.794	0	1	0	1	0	0	0	0	1	1	1	1	1	1	1	1	1	1	1	1	1	1	1	1	1	1	1	1	1	1	1	1	1	1	1	1	1	1	1	1	1	1
79-112019		2	0	4	0.75	24	1.819	0	0	0	0	0	0	0	0	0	0	0	0	0	0	0	0	0	0	0	0	0	0	0	0	0	0	0	0	0	0	0	0	0	0	0	0	0	0	0	0	0	0
80-112019		6	2	7	1	36	3.815	0	1	0	1	0	0	0	0	0	0	0	0	0	0	0	0	0	0	0	0	0	0	0	0	0	0	0	0	0	0	0	0	0	0	0	0	0	0	0	0	0	0
81-112019		17	16	6	0.875	28	0.297	0	0	0	1	0	1	0	1	1	1	1	1	1	1	1	1	1	1	1	1	1	1	1	1	1	1	1	1	1	1	1	1	0	0	0	0	0	0	0	0	0	0
83-112019		12	2	8	0.75	35	14.015	0	0	0	0	0	1	0	0	0	0	0	1	0	0	0	0	0	0	0	0	0	0	0	0	0	0	0	0	0	0	0	0	0	1	1	1	0	1	1	1	0	1
84-112019		20	0	9	0.625	34	1.276	0	0	0	0	0	1	0	1	0	1	0	0	0	1	0	0	0	1	0	1	0	1	0	1	0	1	0	0	0	1	0	1	0	0	0	0	0	1	0	1	0	0
85-112019		2	0	2	0.875	18.3	0.941	0	0	0	0	0	0	0	0	0	1	0	1	0	0	0	0	0	0	0	0	0	0	0	0	0	0	0	0	0	0	0	0	0	0	0	0	0	0	0	0	0	0
86-112019		1	0	6	0	13	2.423	0	0	0	0	0	0	0	0	0	1	0	0	0	0	0	0	0	0	0	0	0	0	0	0	0	0	0	0	0	0	0	0	0	0	0	0	0	0	0	0	0	0
87-112019		2	0	9	0.75	35	1.077	0	1	0	0	0	0	0	0	0	0	0	0	0	0	0	0	0	0	0	0	0	0	0	0	0	0	0	0	0	0	0	0	0	0	0	0	0	0	0	0	0	0
88-112019		0	0	5	0.375	39	0.264	0	0	0	0	0	0	0	0	0	0	0	0	0	0	0	0	0	0	0	0	0	0	0	0	0	0	0	0	0	0	0	0	0	0	0	0	0	0	0	0	0	0
89-112019		0	0	4	0	0.1	11.8455	0	0	0	0	0	0	0	0	0	0	0	0	0	0	0	0	0	0	0	0	0	0	0	0	0	0	0	0	0	0	0	0	0	0	0	0	0	0	0	0	0	0
91-112019		7	0	9	0.625	44	5.213	0	1	0	1	0	0	0	0	0	0	0	0	0	0	0	0	0	0	0	0	0	0	0	0	0	0	0	0	0	0	0	0	0	0	0	0	0	0	0	1	0	0
92-112019		14	0	8	1.375	40	0.749	0	0	0	0	0	0	0	0	0	1	0	1	0	1	0	1	0	1	0	1	0	1	0	1	0	1	0	1	0	1	0	1	0	0	0	0	0	0	0	0	0	0
93-112019		10	1	3	0	22	3.574	0	1	0	1	0	1	0	1	0	1	0	1	0	0	0	0	0	0	0	0	0	0	0	0	0	0	0	0	0	0	0	0	0	0	0	0	0	0	0	0	0	0
94-112019		3	0	8	0.75	38	0.176	0	0	0	1	0	0	0	0	0	0	0	0	0	0	0	0	0	0	0	0	0	0	0	0	0	0	0	0	0	0	0	0	0	0	0	0	0	0	0	0	0	0
96-112019		14	2	8	1.125	41	2.445	0	1	0	1	0	1	0	1	0	1	0	0	0	1	1	1	0	1	1	1	0	1	0	0	0	0	0	0	0	0	0	1	0	1	0	0	0	0	0	0	0	1
98-112019		1	0	8	0.25	20	5.43	0	0	0	0	0	0	0	0	0	0	0	0	0	0	0	0	0	0	0	0	0	0	0	0	0	0	0	0	0	0	0	0	0	0	0	1	0	0	0	0	0	0
100-112019		14	0	5	0.875	27	1.291	0	0	0	0	0	0	0	0	0	1	0	1	0	0	0	0	0	0	0	0	0	0	0	0	0	0	0	0	0	0	0	0	0	1	0	1	0	1	0	1	0	1
101-112019		3	2	10	0.5	33	7.273	0	0	0	0	0	0	0	0	0	0	0	0	0	0	0	0	0	0	0	0	0	0	0	0	0	0	0	0	0	0	0	0	0	0	0	0	0	0	0	0	0	0
102-112019		10	0	3	0.625	9	3.507	0	0	0	0	0	1	0	0	0	0	0	0	0	1	0	1	0	0	0	1	0	0	0	0	0	0	0	0	0	0	0	1	0	0	0	1	0	0	0	1	0	0
103-112019		3	0	6	1.125	21	5.742	0	0	0	0	0	0	0	1	0	0	0	1	0	0	0	0	0	0	0	0	0	0	0	0	0	0	0	0	0	0	0	0	0	0	0	0	0	0	0	0	0	0
105-112019		10	5	10	2.125	42	0.42	0	0	0	1	0	1	0	1	1	1	1	1	0	0	0	0	0	0	0	0	0	0	0	0	0	0	0	0	0	1	0	1	0	0	0	0	0	0	0	0	0	0
106-112019		1	1	8	1	34	0.061	0	0	0	0	0	0	0	0	0	0	0	0	0	0	0	0	0	0	0	0	0	0	0	0	0	0	0	0	0	0	0	0	0	0	0	0	0	0	0	0	0	0
107-112019		2	0	4	0.625	22	0.914	0	0	0	0	0	0	0	0	0	1	0	1	0	0	0	0	0	0	0	0	0	0	0	0	0	0	0	0	0	0	0	0	0	0	0	0	0	0	0	0	0	0
111-112019		1	0	1	0	2	0	0	0	0	0	0	0	0	0	0	0	0	0	0	0	0	0	0	0	0	0	0	0	0	0	0	0	0	0	0	0	0	0	0	0	0	0	0	0	0	0	0	0
112-112019		0	0	0	0	0	0	0	0	0	0	0	0	0	0	0	0	0	0	0	0	0	0	0	0	0	0	0	0	0	0	0	0	0	0	0	0	0	0	0	0	0	0	0	0	0	0	0	0
113-112019		24	2	8	1.125	34	8.984	0	1	0	1	0	0	0	0	0	0	0	0	0	1	0	1	0	1	0	1	0	1	0	1	0	1	0	1	0	1	0	1	0	1	0	1	0	1	0	1	0	1
114-112019		14	0	4	0.125	7	2.944	0	0	0	0	0	1	0	1	0	0	0	0	0	0	0	0	0	0	0	0	0	0	0	0	0	0	0	0	0	0	0	0	0	0	0	0	0	1	0	1	0	1
115-112019		0	0	0	0	2	0	0	0	0	0	0	0	0	0	0	0	0	0	0	0	0	0	0	0	0	0	0	0	0	0	0	0	0	0	0	0	0	0	0	0	0	0	0	0	0	0	0	0
116-112019		17	0	9	1.5	42	4.351	0	1	0	1	0	0	0	0	0	1	0	1	0	1	0	1	0	1	0	1	0	1	0	1	0	0	0	1	0	0	0	1	0	1	0	1	0	0	0	1	0	0
117-112019		11	2	5	1	35	1.416	0	1	0	0	0	1	0	1	0	0	0	0	0	0	0	1	0	0	0	0	0	1	1	1	0	0	0	1	0	0	0	1	0	0	0	1	0	1	0	0	0	0
118-112019		14	2	6	2	26	1.019	0	1	0	1	0	0	0	0	0	1	0	1	0	0	0	0	0	0	0	0	0	0	0	0	0	0	0	0	0	0	0	0	0	1	0	1	0	1	0	1	0	1
122-112019		10	2	5	0.75	34	1.908	0	0	0	0	0	0	0	0	0	0	0	0	0	1	1	1	0	1	0	0	0	0	0	0	0	0	0	0	0	0	0	0	0	1	1	1	0	1	0	0	0	0
123-112019		7	0	7	0.625	20	1.246	0	1	0	0	0	0	0	0	0	1	0	0	0	1	0	1	0	1	0	1	0	0	0	0	0	0	0	0	0	0	0	0	0	0	0	0	0	0	0	0	0	0
125-112019		14	10	7	0.375	32	1.253	0	0	0	0	0	0	0	0	0	1	0	1	0	0	0	0	0	0	0	0	0	0	0	0	0	0	0	0	0	0	0	0	1	1	1	1	1	1	1	1	1	1
126-112019		7	1	10	1	28	1.904	0	1	0	1	0	1	0	1	0	1	0	1	0	0	0	0	0	0	0	0	0	0	0	0	0	0	0	0	0	0	0	0	0	0	0	0	0	0	0	0	0	0
127-112019		10	0	8	1.25	33	2.771	0	1	0	0	0	1	0	0	0	1	0	1	0	1	0	1	0	1	0	1	0	0	0	0	0	0	0	0	0	0	0	0	0	0	0	0	0	0	0	0	0	0
130-112019		0	0	0	0	0	11.4175	0	0	0	0	0	0	0	0	0	0	0	0	0	0	0	0	0	0	0	0	0	0	0	0	0	0	0	0	0	0	0	0	0	0	0	0	0	0	0	0	0	0
131-112019		26	0	6	0.75	25	0.798	0	1	0	1	0	0	0	0	0	1	0	1	0	1	0	1	0	1	0	1	0	1	0	1	0	1	0	1	0	1	0	1	0	1	0	1	0	1	0	1	0	1
132-112019		11	1	7	0.875	21	0.709	0	0	0	0	0	0	0	0	0	0	0	0	0	0	0	0	0	0	0	0	0	0	0	0	0	0	0	0	0	0	0	0	0	1	1	1	0	1	0	1	0	1
133-112019		1	0	6	0	33	0.389	0	0	0	0	0	0	0	0	0	0	0	0	0	0	0	0	0	0	0	0	0	0	0	0	0	0	0	0	0	0	0	0	0	0	0	0	0	0	0	0	0	0
134-112019		4	0	8	0.5	41	2.602	0	0	0	1	0	0	0	1	0	0	0	0	0	0	0	1	0	0	0	0	0	0	0	0	0	0	0	0	0	0	0	0	0	0	0	0	0	0	0	0	0	0
135-112019		17	10	8	0.875	34	3.795	0	1	0	0	0	1	0	1	0	1	0	1	0	0	0	0	0	0	0	0	0	0	0	0	0	0	0	0	0	0	0	0	1	1	1	1	1	1	1	1	1	1
136-112019		11	0	7	0.75	32	3.462	0	0	0	0	0	1	0	1	0	0	0	0	0	1	0	0	0	1	0	0	0	1	0	0	0	1	0	0	0	1	0	0	0	0	0	0	0	1	0	0	0	1
137-112019		6	1	6	1.5	18	24.491	0	0	0	0	0	0	0	0	0	0	0	0	0	1	0	0	0	1	0	0	0	0	1	0	0	0	0	0	0	0	0	0	0	0	0	0	0	0	0	0	0	0
138-112019		0	0	9	0.875	22	3.5475	0	0	0	0	0	0	0	0	0	0	0	0	0	0	0	0	0	0	0	0	0	0	0	0	0	0	0	0	0	0	0	0	0	0	0	0	0	0	0	0	0	0
139-112019		8	0	8	0.125	32	0.064	0	0	0	0	0	1	0	1	0	1	0	0	0	0	0	0	0	0	0	0	0	0	0	0	0	0	0	0	0	0	0	0	0	0	0	0	0	0	0	0	0	0
141-112019		7	0	5	0.125	11.8	0.47	0	1	0	1	0	0	0	0	0	1	0	1	0	0	0	0	0	0	0	0	0	0	0	0	0	0	0	0	0	0	0	0	0	0	0	0	0	0	0	0	0	0
142-112019		11	0	6	0.875	29	0.608	0	0	0	0	0	0	0	0	0	0	0	1	0	0	0	0	0	0	0	0	0	0	0	0	0	0	0	0	0	0	0	0	0	1	0	1	0	1	0	1	0	1
143-112019		4	0	8	0.875	29	15.853	0	1	0	1	0	0	0	0	0	0	0	0	0	0	0	0	0	0	0	0	0	0	0	0	0	0	0	0	0	0	0	0	0	0	0	0	0	0	0	0	0	0
144-112019		0	0	0	0	0.2	0	0	0	0	0	0	0	0	0	0	0	0	0	0	0	0	0	0	0	0	0	0	0	0	0	0	0	0	0	0	0	0	0	0	0	0	0	0	0	0	0	0	0
145-112019		6	0	10	2.125	37	26.724	0	1	0	1	0	0	0	0	0	1	0	1	0	0	0	0	0	0	0	0	0	0	0	0	0	0	0	0	0	0	0	0	0	0	0	0	0	0	0	0	0	0
149-112019		0	0	5	0.125	28	3.138	0	0	0	0	0	0	0	0	0	0	0	0	0	0	0	0	0	0	0	0	0	0	0	0	0	0	0	0	0	0	0	0	0	0	0	0	0	0	0	0	0	0
150-112019		30	0	5	1.25	24	3.833	0	1	0	1	0	1	0	1	0	1	0	1	0	1	0	1	0	1	0	1	0	1	0	1	0	1	0	1	0	1	0	1	0	1	0	1	0	1	0	1	0	1
151-112019		9	0	7	0.625	38	3.67	0	1	0	1	0	1	0	0	0	0	0	0	0	0	0	0	0	0	0	0	0	0	0	0	0	0	0	1	0	0	0	1	0	0	0	0	0	0	0	0	0	0
152-112019		0	0	1	0	0	0	0	0	0	0	0	0	0	0	0	0	0	0	0	0	0	0	0	0	0	0	0	0	0	0	0	0	0	0	0	0	0	0	0	0	0	0	0	0	0	0	0	0
153-112019		4	0	2	0.125	7.5	2.399	0	0	0	0	0	0	0	0	0	0	0	0	0	0	0	0	0	0	0	0	0	0	0	0	0	0	0	0	0	0	0	0	0	0	0	1	0	0	0	1	0	0
154-112019		12	12	8	0.625	36	3.009	0	0	0	0	0	0	0	0	0	0	0	0	1	1	1	1	1	1	1	1	1	1	1	1	1	1	1	1	1	1	1	1	1	1	1	1	0	0	0	0	0	0
155-112019		4	1	7	0.625	24	0.816	0	1	0	1	0	0	0	0	0	0	0	1	0	0	0	0	0	0	0	0	0	0	0	0	0	0	0	0	0	0	0	0	0	0	0	0	0	0	0	0	0	0
156-112019		29	11	8	1.25	37	1.268	0	1	0	1	0	1	0	1	0	1	0	1	0	1	0	1	0	1	0	1	0	1	0	1	0	1	0	1	0	1	0	1	1	1	1	1	1	1	1	1	1	1
157-112019		5	2	8	1	34	0.537	0	1	0	0	0	0	0	0	0	0	0	0	0	1	0	0	0	0	0	0	0	0	0	0	0	0	0	0	0	0	1	1	0	0	0	0	0	0	0	0	0	0
158-112019		6	0	5	0.75	29	3.245	0	1	0	1	0	0	0	0	0	1	0	1	0	0	0	0	0	0	0	0	0	0	0	0	0	0	0	0	0	0	0	0	0	0	0	0	0	0	0	0	0	0
159-112019		12	2	8	0.875	26	1.59	0	0	0	0	0	0	0	0	0	0	1	1	0	0	1	1	0	1	0	0	0	1	0	0	0	0	0	0	0	0	0	0	0	1	0	1	0	1	0	1	0	1
161-112019		16	0	5	0.625	25	0.629	0	0	0	0	0	1	0	1	0	1	0	1	0	0	0	0	0	0	0	0	0	0	0	0	0	0	0	0	0	0	0	0	0	1	0	1	0	1	0	1	0	1
162-112019		3	0	6	1.25	20	1.607	0	0	0	0	0	0	0	0	0	0	0	0	0	0	0	0	0	0	0	0	0	0	0	0	0	0	0	0	0	0	0	0	0	1	0	0	0	0	0	1	0	0
163-112019		7	0	7	0.625	12.1	0.317	0	1	0	1	0	0	0	0	0	1	0	1	0	0	0	0	0	0	0	1	0	0	0	0	0	0	0	0	0	0	0	0	0	0	0	0	0	0	0	0	0	1
164-112019		4	2	8	1	21	0.039	0	1	0	1	0	0	0	0	0	0	0	0	0	0	0	0	0	0	0	0	0	0	0	0	0	0	0	0	0	0	0	0	0	0	0	0	0	0	0	0	0	0
165-112019		6	0	8	2.375	41	0.531	0	1	0	1	0	0	0	0	0	0	0	0	0	0	0	0	0	0	0	0	0	0	0	0	0	0	0	0	0	0	0	0	0	0	0	0	0	0	0	0	0	0
167-112019		18	11	8	0.75	32	1.28	0	1	0	1	0	1	0	0	0	1	0	0	0	0	0	0	0	0	0	0	0	0	0	0	0	0	0	0	0	0	0	0	1	1	1	1	1	1	1	1	1	1
168-112019		4	0	5	0.625	29	0.003	0	0	0	0	0	1	0	1	0	0	0	0	0	0	0	0	0	0	0	0	0	0	0	0	0	0	0	0	0	0	0	0	0	0	0	0	0	0	0	0	0	0
169-112019		18	4	7	0.75	38	0.48	0	0	0	0	0	1	0	1	1	1	1	1	0	1	0	1	0	1	0	1	0	1	0	1	0	1	0	1	0	1	0	1	0	0	0	0	0	0	0	0	0	0
170-112019		10	2	9	1	30	1.052	0	1	0	1	0	1	0	1	1	1	1	1	0	0	0	0	0	0	0	0	0	0	0	0	0	0	0	0	0	0	0	0	0	0	0	0	0	0	0	0	0	0
200-082021		6	0	8	1.5	36	4.931	0	0	0	0	0	1	0	1	0	1	0	0	0	0	0	0	0	0	0	0	0	0	0	0	0	0	0	0	0	0	0	0	0	0	0	0	0	0	0	0	0	0
201-082021		3	0	6	1.625	30	7.3175	0	0	0	0	0	0	0	0	0	0	0	0	0	1	0	0	0	0	0	0	0	0	0	0	0	0	0	0	0	0	0	0	0	0	0	0	0	0	0	0	0	0
202-082021		2	0	7	1.125	34	17.6515	0	0	0	0	0	0	0	0	0	0	0	0	0	0	0	0	0	0	0	0	0	0	0	0	0	0	0	0	0	0	0	0	0	0	0	0	0	0	0	0	0	0
203-082021		9	0	4	1.375	30	3.351	0	1	0	1	0	1	0	1	0	1	0	1	0	0	0	0	0	0	0	0	0	0	0	0	0	0	0	0	0	0	0	0	0	0	0	0	0	0	0	0	0	0
204-082021		6	1	9	1.5	37	0.886	0	0	0	0	0	0	0	0	0	1	0	1	0	0	0	0	0	0	0	0	0	0	0	0	0	0	0	0	0	0	0	0	0	1	0	0	0	0	0	0	0	1
205-082021		2	0	4	0.375	22	3.986	0	0	0	1	0	1	0	0	0	0	0	0	0	0	0	0	0	0	0	0	0	0	0	0	0	0	0	0	0	0	0	0	0	0	0	0	0	0	0	0	0	0
206-082021		0	0	0	0	3.1	0	0	0	0	0	0	0	0	0	0	0	0	0	0	0	0	0	0	0	0	0	0	0	0	0	0	0	0	0	0	0	0	0	0	0	0	0	0	0	0	0	0	0
207-082021		0	0	3	0.625	5	4.58	0	0	0	0	0	0	0	0	0	0	0	0	0	0	0	0	0	0	0	0	0	0	0	0	0	0	0	0	0	0	0	0	0	0	0	0	0	0	0	0	0	0
208-082021		12	4	9	0.75	38	0.3085	0	0	0	0	0	1	0	1	0	1	0	1	0	1	0	0	0	1	0	1	0	0	0	1	0	0	0	1	0	0	0	1	0	0	0	0	0	0	0	0	0	0
209-082021		0	0	0	0	0	0	0	0	0	0	0	0	0	0	0	0	0	0	0	0	0	0	0	0	0	0	0	0	0	0	0	0	0	0	0	0	0	0	0	0	0	0	0	0	0	0	0	0
210-082021		7	0	6	0.75	4.4	0	0	1	0	0	0	1	0	0	0	0	0	0	0	1	0	0	0	1	0	0	0	0	0	0	0	0	0	0	0	0	0	0	0	1	0	0	0	1	0	0	0	0
211-082021		0	0	9	0	37	0	0	0	0	0	0	0	0	0	0	0	0	0	0	0	0	0	0	0	0	0	0	0	0	0	0	0	0	0	0	0	0	0	0	0	0	0	0	0	0	0	0	0
212-082021		2	0	10	1.25	25	0	0	0	0	0	0	0	0	0	0	0	0	0	0	0	0	0	0	0	0	0	0	0	0	0	0	0	0	0	0	0	0	0	0	0	0	0	0	0	0	0	0	0
213-082021		3	0	9	0.375	20	5.2015	0	0	0	0	0	1	0	0	0	0	0	1	0	0	0	0	0	0	0	0	0	0	0	0	0	0	0	0	0	0	0	0	0	0	0	0	0	0	0	0	0	0
214-082021		6	0	7	1	26	1.3705	0	1	0	1	0	0	0	0	0	0	0	0	0	0	0	0	0	0	0	1	0	0	0	0	0	0	0	0	0	0	0	0	0	0	0	0	0	0	0	0	0	0
217-082021		14	0	5	1.25	18	6.6395	0	1	0	1	0	0	0	0	0	0	0	0	0	0	0	0	0	0	0	0	0	0	0	0	0	0	0	0	0	0	0	0	0	1	0	1	0	1	0	1	0	1
218-082021		0	0	0	0	0	0	0	0	0	0	0	0	0	0	0	0	0	0	0	0	0	0	0	0	0	0	0	0	0	0	0	0	0	0	0	0	0	0	0	0	0	0	0	0	0	0	0	0
220-082021		6	0	7	0.625	21	0.962	0	0	0	1	0	0	0	0	0	1	0	1	0	0	0	0	0	0	0	0	0	0	0	0	0	0	0	0	0	0	0	0	0	0	0	0	0	0	0	0	0	0
221-082021		6	0	9	0.375	28	0	0	1	0	0	0	1	0	1	0	1	0	0	0	0	0	0	0	0	0	0	0	0	0	0	0	0	0	0	0	0	0	0	0	0	0	0	0	0	0	0	0	0
223-082021		11	2	6	0	16.5	0	0	1	0	1	0	0	0	0	0	0	0	0	0	0	0	0	0	1	0	0	0	1	0	0	0	1	0	1	0	0	0	0	0	0	0	0	0	0	1	1	1	1
224-082021		0	0	0	0	2	2.0845	0	0	0	0	0	0	0	0	0	0	0	0	0	0	0	0	0	0	0	0	0	0	0	0	0	0	0	0	0	0	0	0	0	0	0	0	0	0	0	0	0	0
225-082021		0	0	0	0	0	2.166	0	0	0	0	0	0	0	0	0	0	0	0	0	0	0	0	0	0	0	0	0	0	0	0	0	0	0	0	0	0	0	0	0	0	0	0	0	0	0	0	0	0
226-082021		0	0	5	0.5	9	0	0	0	0	0	0	0	0	0	0	0	0	0	0	0	0	0	0	0	0	0	0	0	0	0	0	0	0	0	0	0	0	0	0	0	0	0	0	0	0	0	0	0
227-082021		8	2	7	1.5	32	5.174	0	0	0	1	0	1	0	1	0	1	0	1	0	0	0	0	0	0	0	0	0	0	0	0	0	0	0	0	0	0	0	0	0	0	0	0	0	0	0	0	0	0
228-082021		3	3	7	1.875	32	5.4135	0	0	0	0	0	0	0	0	0	0	0	0	0	0	0	0	0	0	0	0	0	0	0	0	0	0	0	0	0	0	0	0	0	0	0	0	1	0	1	0	0	0
229-082021		2	0	3	0.375	10	0	0	1	0	0	0	0	0	0	0	0	0	0	0	0	0	0	0	0	0	0	0	0	0	0	0	0	0	0	0	0	0	0	0	0	0	0	0	0	0	0	0	0
231-082021		2	0	3	0	8	0.548	0	0	0	0	0	0	0	0	0	0	0	0	0	0	0	0	0	0	0	0	0	0	0	0	0	0	0	0	0	0	0	0	0	0	0	0	0	0	0	0	0	0
232-082021		3	1	8	0.875	31	0.946	0	0	0	0	0	0	0	0	1	1	0	0	0	0	0	0	0	0	0	0	0	0	0	0	0	0	0	0	0	0	0	0	0	0	0	0	0	0	0	0	0	0
233-082021		2	0	7	0.25	6	3.125	0	0	0	0	0	0	0	0	0	0	0	0	0	0	0	0	0	0	0	0	0	0	0	0	0	0	0	0	0	0	0	0	0	0	0	0	0	0	0	0	0	0
235-082021		2	6	8	0.75	13	11.2705	0	0	0	0	0	0	0	0	0	0	0	0	0	0	0	0	1	0	1	0	1	0	1	0	0	0	0	0	0	0	0	0	0	0	0	0	0	0	0	0	0	0
237-082021		2	0	8	1	25	12.6605	0	0	0	1	0	0	0	1	0	0	0	0	0	0	0	0	0	0	0	0	0	0	0	0	0	0	0	0	0	0	0	0	0	0	0	0	0	0	0	0	0	0
238-082021		16	0	7	1	41	6.1325	0	1	0	1	0	1	0	1	0	1	0	1	0	0	0	0	0	0	0	0	0	0	0	0	0	0	0	0	0	0	0	0	0	1	0	1	0	1	0	1	0	0
239-082021		20	0	10	1.625	37	3.55	0	1	0	1	0	1	0	1	0	1	0	1	0	1	0	0	0	1	0	0	0	1	0	0	0	1	0	0	0	1	0	0	0	1	0	0	0	1	0	0	0	1
240-082021		5	2	5	1	25	7.893	0	1	0	0	0	1	0	0	0	0	0	0	0	0	0	0	0	0	0	0	0	0	0	0	0	0	0	0	0	0	0	0	0	0	0	1	0	0	0	0	0	0
241-082021		11	1	9	1.25	28	0	0	0	0	0	0	0	0	0	0	1	0	1	0	0	0	0	0	1	0	0	0	1	0	0	0	1	0	0	0	0	0	0	0	0	0	0	0	1	0	0	0	1
242-082021		14	4	8	1.125	37	0	0	1	0	1	0	1	0	1	1	1	1	1	0	0	1	1	0	0	0	0	0	0	0	0	0	0	0	0	0	0	0	0	0	0	0	0	0	0	0	0	0	0
243-082021		7	4	8	0.75	35	5.2775	1	1	0	1	1	1	0	0	0	0	0	0	0	0	0	0	0	0	0	0	0	0	0	0	0	0	0	0	0	0	0	0	0	0	1	1	0	0	0	0	0	0
244-082021		6	4	6	0.25	23	0	0	0	0	0	1	1	1	1	1	1	1	1	0	0	0	0	0	0	0	0	0	0	0	0	0	0	0	0	0	0	0	0	0	0	0	0	0	0	0	0	0	0
245-082021		2	0	6	0.5	23	0	0	0	0	0	0	0	0	0	0	0	0	0	0	0	0	0	0	0	0	0	0	0	0	0	0	0	0	0	0	0	0	0	0	0	0	0	0	0	0	0	0	0
246-082021		11	0	7	1.125	30	3.6865	0	1	0	1	0	0	0	0	0	0	0	1	0	1	0	1	0	0	0	0	0	0	0	0	0	0	0	0	0	0	0	0	0	1	0	1	0	0	0	0	0	0
247-082021		2	1	8	0.375	30	4.286	0	0	0	1	0	0	0	0	0	0	0	0	1	0	0	0	0	0	0	0	0	0	0	0	0	0	0	0	0	0	0	0	0	0	0	0	0	0	0	0	0	0
249-082021		30	0	9	2.875	45	0	0	1	0	1	0	1	0	1	0	1	0	1	0	1	0	1	0	1	0	1	0	1	0	1	0	1	0	1	0	1	0	1	0	1	0	1	0	1	0	1	0	1
251-082021		3	0	6	0.125	7	7.604	0	0	0	0	0	0	0	0	0	0	0	0	0	0	0	0	0	0	0	0	0	0	0	0	0	0	0	0	0	0	0	0	0	0	0	0	0	1	0	0	0	0
252-082021		10	0	5	0	20	1.9265	0	0	0	1	0	0	0	0	0	1	0	0	0	0	0	0	0	0	0	0	0	0	0	0	0	0	0	0	0	0	0	0	0	1	0	0	0	1	0	0	0	1
[truncated: 85 more columns]

## Sheet: OMERACT Flare
pt_id	omeract	flare_pain	flare_physicalactivity	flare_fatigue	flare_stiffness	flare_activities	flare_duration	flare_yes_no	omeract_v2tele	flare_pain_v2tele	flare_physicalactivity_v2tele	flare_fatigue_v2tele	flare_stiffness_v2tele	flare_activities_v2tele	flare_duration_v2tele	flare_yes_no_v2tele
16-112019	47	100	100	100	100	70	1	0	31	80	80	80	30	40	1	1
17-112019	22	50	60	50	0	60	1	0	23.1	60	60	50	0	61	1	0
18-112019	10	30	10	10	40	10	1	0	29	60	50	80	40	60	1	0
20-112019	20	40	40	60	30	30	1	0	25	40	50	70	60	30	1	0
21-112019	38	80	80	40	100	80	1	1	37	80	80	30	100	80	1	0
22-112019	31	70	60	80	60	40	1	0	36	80	80	80	50	70	1	1
23-112019	26.9	70	40	50	79	30	1	1	36	60	100	60	60	80	0	1
24-112019	26	50	30	80	50	50	1	0	23	50	50	60	40	30	1	1
26-112019	22	90	50	80	0	0	1	1	27	81	69	50	50	20	1	1
29-112019	31	60	50	100	50	50	1	0	25	70	50	30	50	50	1	0
30-112019	42	100	70	80	90	80	1	1	38	70	80	90	70	70	1	0
31-112019	31	60	50	70	70	60	1	1	32	60	70	60	60	70	1	1
32-112019	27	50	50	70	50	50	1	0	27	70	60	50	40	50	1	1
34-112019	0	0	0	0	0	0	0	0	14	60	30	50	0	0	0	0
35-112019	25	50	50	50	50	50	1	0	23	40	50	50	40	50	1	0
36-112019	37.9	80	70	90	70	69	1	0	35.1	70	70	80	60	71	1	0
37-112019	24	60	40	50	40	50	1	0	26	50	50	60	40	60	1	0
38-112019	25	60	60	80	0	50	1	0	18	50	50	50	0	30	1	0
40-112019	0	0	0	0	0	0	0	0
41-112019	33.4	79	75	80	20	80	1	1	29	70	60	80	30	50	1	1
44-112019	46	100	80	100	100	80	1	1	33	70	60	70	60	70	1	0
45-112019	32	80	50	80	60	50	1	0	27	60	60	50	50	50	1	0
46-112019	28	50	20	70	70	70	1	1	22.3	80	61	60	0	22	1	1
47-112019	33	80	50	60	80	60	1	0	28	80	70	50	0	80	1	1
48-112019	30	50	70	80	50	50	1	0	34	70	50	80	80	60	1	1
51-112019	42	90	100	50	100	80	1	0		70	70	50	70		1	0
54-112019	32	70	60	70	60	60	1	0	32	70	60	60	70	60	1	0
55-112019	46	90	90	90	100	90	1	1	39	100	100	40	70	80	1	1
56-112019	6.1	0	1	60	0	0	0	0	5	0	0	50	0	0	0	0
57-112019	14	50	0	20	70	0	1	1	27	70	50	40	60	50	0	1
59-112019	6.8	10	40	15	3	0	0	0	23.9	90	29	50	69	1	1	1
60-112019	34	80	50	80	80	50	1	0	31	70	40	70	80	50	1	0
62-112019	29	60	80	70	30	50	1	0	19.8	30	19	60	29	60	1	0
66-112019	33	80	60	70	70	50	1	0	14	40	30	40	0	30	1	0
68-112019	39	60	80	70	90	90	1	1	41	90	80	80	80	80	1	0
69-112019	43	100	100	80	90	60	1	0	21	60	60	90	0	0	1	0
70-112019	40	80	80	80	80	80	1	1	35	70	60	80	80	60	1	0
71-112019	30	60	30	100	60	50	1	1	24	50	20	80	60	30	1	0
72-112019	35	80	30	80	90	70	1	0	38	90	80	80	70	60	1	1
73-112019	13	0	0	50	80	0	1	0	39	80	80	70	90	70	0	1
75-112019	28	50	70	80	40	40	0	0	19	80	40	70	0	0	0	0
77-112019	22	50	50	50	50	20	0	0	26	50	50	60	50	50	1	0
78-112019	35	70	70	90	60	60	1	1	35	60	60	90	80	60	1	1
79-112019	24	80	50	90	10	10			24	80	60	80	10	10	1	0
80-112019	36	50	90	80	60	80	1	0	33.1	81	70	70	50	60	1	0
81-112019	28	70	80	40	50	40	1	1	25	80	80	0	70	20	1	1
83-112019	35	80	50	90	70	60	1	0	14	40	20	30	10	40	1	1
84-112019	34	80	80	80	80	20	1	1	15	50	50	0	0	50	0	0
85-112019	18.3	40	20	60	33	30	1	0	3	0	0	30	0	0	0	0
86-112019	13	20	10	70	10	20	0	0	38	70	80	70	70	90	1	0
87-112019	35	80	50	70	80	70	1	0	32.1	71	50	60	80	60	1	0
88-112019	39	80	100	100	60	50	0	0	22	80	60	50	0	30	0	0
89-112019	0.1	0	0	0	0	1	0	0	0	0	0	0	0	0	0	0
91-112019	44	100	90	80	80	90	1	1	17	50	0	10	60	50	1	1
92-112019	40	80	80	80	80	80	1	1	40	80	100	50	80	90	1	1
93-112019	22	80	90	50	0	0	1	0	41	90	90	100	50	80	1	1
94-112019	38	70	80	60	90	80	1	1	45	100	90	90	80	90	1	1
96-112019	41	90	90	80	70	80	1	1	41	90	80	80	80	80	1	0
98-112019	20	20	20	90	40	30	1	0	23	40	40	60	40	50	1	1
100-112019	27	50	50	70	50	50	1	0	27	50	50	70	50	50	1	0
101-112019	33	90	80	70	40	50	1	0	16	30	40	50	30	10	1	0
102-112019	9	50	0	40	0	0	1	0	10	50	0	30	10	10	1	0
103-112019	21	60	10	80	30	30	1	0	36	60	70	80	70	80	1	1
105-112019	42	80	100	70	80	90	1	1	44	90	100	80	80	90	1	1
106-112019	34	80	80	50	80	50	1	1	32	70	70	80	50	50	1	1
107-112019	22	50	50	60	0	60	0	1	12	30	30	60	0	0	0	0
111-112019	2	0	0	0	20	0	0	0	0	0	0	0	0	0	0	0
112-112019	0	0	0	0	0	0	0	0	0	0	0	0	0	0	0	0
113-112019	34	80	70	70	70	50	1	1	34.1	70	70	81	50	70	1	0
114-112019	7	50	20	0	0	0	1	0	5	40	10	0	0	0	1	1
115-112019	2	0	0	20	0	0	0	0	2	0	0	0	20	0	0	0
116-112019	42	70	70	90	100	90	1	0	29	60	60	70	40	60	1	0
117-112019	35	60	50	100	60	80	1	0	31	50	40	80	60	80	1	0
118-112019	26	40	30	50	80	60	1	0	25	70	50	60	0	70	1	1
122-112019	34	80	60	90	60	50	1	1	42	80	100	80	80	80	1	1
123-112019	20	20	10	80	80	10	1	0	8	30	0	30	0	20	1	0
125-112019	32	60	80	60	50	70	1	0	30	70	70	50	50	60	1	0
126-112019	28	80	70	60	10	60	1	1	20.5	80	50	25	0	50	1	0
127-112019	33	80	60	80	50	60	1	1	36	60	80	80	90	50	1	1
130-112019	0	0	0	0	0	0	0	0	12	10	40	50	10	10	0	0
131-112019	25	60	50	80	60	0	1	1	39.9	79	70	89	79	82	1	1
132-112019	21	50	30	30	60	40	1	0	3	10	10	10	0	0	0	0
133-112019	33	90	80	60	60	40	0	0	28	70	60	90	50	10	1	0
134-112019	41	90	90	100	80	50	1	0	24	50	80	70	40	0	1	0
135-112019	34	80	80	20	80	80	1	1	40	80	80	80	80	80	1	1
136-112019	32	70	60	80	60	50	0	0	32	80	70	70	50	50	0	0
137-112019	18	60	50	20	20	30	1	0	31	80	50	80	20	80	1	0
138-112019	22	40	30	20	50	80	0	0	39	90	60	90	70	80	1	0
139-112019	32	60	20	90	90	60	1	1	24	50	40	50	50	50	1	1
141-112019	11.8	67	0	50	0	1	0	1
142-112019	29	50	60	60	50	70	1	0	29	60	70	60	50	50	1	0
143-112019	29	80	80	80	0	50	1	0	40	80	80	80	80	80	1	0
144-112019	0.2	0	0	0	2	0	0	0	1	10	0	0	0	0	1	0
145-112019	37	80	80	70	70	70	1	0	37	100	80	40	70	80	1	1
149-112019	28	70	60	50	40	60	0	0	4	40	0	0	0	0	0	0
150-112019	24	80	40	40	50	30	0	0	21	70	40	40	40	20	0	0
151-112019	38	70	70	80	80	80	1	0	22	70	70	80	0	0	1	1
152-112019	0	0	0	0	0	0	0	0	0	0	0	0	0	0	1	0
153-112019	7.5	20	20	10	15	10	0	0	10	0	20	40	30	10	0	0
154-112019	36	80	60	80	80	60	1	0	33	70	60	70	80	50	1	0
155-112019	24	80	80	0	70	10	1	0
156-112019	37	80	70	70	80	70	1	1	33	60	70	80	60	60	1	0
157-112019	34	30	60	80	100	70	1	1	29	60	70	80	40	40	1	1
158-112019	29	50	70	70	40	60	1	1	22	40	70	30	40	40	1	1
159-112019	26	80	50	60	10	60	1	0	24	70	50	50	10	60	1	0
161-112019	25	50	50	50	50	50	1	0	25	50	50	50	50	50	1	0
162-112019	20	40	20	40	60	40	0	0	27	40	40	70	60	60	1	0
163-112019	12.1	30	11	80	0	0	0	1	20.2	61	30	40	31	40	1	0
164-112019	21	70	20	100	0	20	1	0	16	60	10	80	0	10	1	0
165-112019	41	80	80	90	80	80	1	0	42	80	90	90	80	80	1	0
167-112019	32	80	60	80	50	50	1	0	25	60	60	50	50	30	1	0
168-112019	29	70	60	50	60	50	1	0	25	60	50	40	50	50	1	0
169-112019	38	90	60	80	70	80	1	1	25	70	90	0	50	40	1	1
170-112019	30	80	70	60	50	40	1	1	29	70	50	80	50	40	1	1
200-082021	36	70	70	90	70	60	1	1	33	80	50	80	70	50	1	0
201-082021	30	60	60	50	60	70	0	0	13	30	0	50	0	50	1	0
202-082021	34	80	50	90	60	60	1	1	32	80	60	70	60	50	1	1
203-082021	30	40	70	70	50	70	1	0	31	50	70	70	50	70	1	0
204-082021	37	90	90	40	60	90	1	1	36	90	90	30	60	90	1	1
205-082021	22	40	60	80	0	40	1	0	10	40	20	40	0	0	1	1
206-082021	3.1	0	0	30	1	0	1	0	6	0	0	60	0	0	0	0
207-082021	5	50	0	0	0	0	0	0	2	20	0	0	0	0	0	0
208-082021	38	90	60	90	60	80	1	1	38	90	80	90	60	60	1	1
209-082021	0	0	0	0	0	0	0	0	0	0	0	0	0	0	0	0
210-082021	4.4	40	1	1	1	1	1	1	11	50	20	20	10	10	1	1
211-082021	37	80	90	50	70	80	0	0	33	70	70	100	40	50	1	1
212-082021	25	40	70	0	70	70	1	0	37	90	90	50	50	90	0	1
213-082021	20	100	100	0	0	0	1	1
214-082021	26	70	60	30	40	60	1	0	28	80	70	30	30	70	1	1
217-082021	18	50	40	60	0	30	1	1	10	30	20	40	0	10	0	0
218-082021	0	0	0	0	0	0	0	0	0	0	0	0	0	0	0	0
220-082021	21	70	70	70	0	0	1	0	28	80	70	70	0	60	1	0
221-082021	28	90	60	70	30	30	1	1	28	90	60	70	30	30	1	1
223-082021	16.5	65	60	40	0	0	0	0	17	70	60	40	0	0	0	0
224-082021	2	0	0	20	0	0	0	0	0	0	0	0	0	0	1	0
225-082021	0	0	0	0	0	0	0	0	0	0	0	0	0	0	0	0
226-082021	9	0	30	60	0	0	1	0	0	0	0	0	0	0	0	0
227-082021	32	70	80	100	50	20	1	0	22	60	30	80	50	0	1	0
228-082021	32	70	80	70	30	70	1	0	11	20	20	50	0	20	0	0
229-082021	10	30	30	30	0	10	1	0	10	30	30	30	0	10	1	0
231-082021	8	30	20	30	0	0	1	0	8	30	20	30	0	0	1	0
232-082021	31	80	60	60	50	60	1	0	31	80	60	60	50	60	1	0
233-082021	6	20	10	10	10	10	1	1	10	50	20	10	10	10	1	1
235-082021	13	80	30	20	0	0	1	1	9	50	30	10	0	0	0	1
237-082021	25	80	70	50	0	50	1	1	33	90	90	60	0	90	1	1
238-082021	41	70	80	90	80	90	1	0	35	70	60	70	80	70	1	1
239-082021	37	100	70	60	70	70	1	0	23	50	40	50	50	40	0	0
240-082021	25	50	30	60	60	50	1	1	32	70	60	70	60	60	1	1
241-082021	28	90	80	40	20	50	1	1	37	90	90	70	60	60	1	1
242-082021	37	80	80	80	80	50	1	1	35	80	80	80	60	50	1	1
243-082021	35	80	70	60	70	70	1	1	34	80	80	70	40	70	1	1
244-082021	23	60	60	70	40	0	1	0	22.5	60	60	65	40	0	1	0
245-082021	23	60	50	60	60	0	1	1	11	60	30	20	0	0	1	1
246-082021	30	80	70	80	70	0	1	0	32	70	50	80	70	50	1	0
247-082021	30	80	80	80	60	0	1	0	19	50	70	70	0	0	1	0
249-082021	45	90	100	90	80	90	1	1	41	80	90	70	80	90	1	1
251-082021	7	60	0	10	0	0	1	0	6	50	0	10	0	0	1	0
252-082021	20	60	20	50	50	20	1	0		20	40	40	30		1	0

## Sheet: HAQ
pt_id	haq	haq_1_1	haq_1_2	haq_1	haq_2_1	haq_2_2	haq_2	haq_3_1	haq_3_2	haq_3_3	haq_3	haq_4_1	haq_4_2	haq_4	haq_5_1	haq_5_2	haq_5_3	haq_5	haq_6_1	haq_6_2	haq_6	haq_7_1	haq_7_2	haq_7_3	haq_7	haq_8_1	haq_8_2	haq_8_3	haq_8	haq_v2tele	haq_1_1_v2tele	haq_1_2_v2tele	haq_1_v2tele	haq_2_1_v2tele	haq_2_2_v2tele	haq_2_v2tele	haq_3_1_v2tele	haq_3_2_v2tele	haq_3_3_v2tele	haq_3_v2tele	haq_4_1_v2tele	haq_4_2_v2tele	haq_4_v2tele	haq_5_1_v2tele	haq_5_2_v2tele	haq_5_3_v2tele	haq_5_v2tele	haq_6_1_v2tele	haq_6_2_v2tele
16-112019	1.5	1	1	1	3	2	3	1	0	1	1	1	1	1	1	0	0	1	1	2	2	1	1	0	1	1	2	2	2	0.5	0	0	0	1	1	1	1	0	0	1	0	1	1	0	0	0	0	1	1
17-112019	0.375	0	0	0	0	0	0	1	1	0	1	0	1	1	0	0	0	0	0	1	1	0	0	0	0	0	0	0	0	0.625	0	0	0	0	1	1	1	0	0	1	0	0	0	0	0	0	0	0	1
18-112019	0.125	0	0	0	1	0	1	0	0	0	0	0	0	0	0	0	0	0	0	0	0	0	0	0	0	0	0	0	0	1.25	1	1	1	1	1	1	0	1	0	1	0	1	1	1	1	0	1	1	2
20-112019	1.125	0	0	0	1	0	1	0	0	2	2	2	0	2	1	1	0	1	1	2	2	0	0	0	0	1	1	1	1	0.625	0	0	0	1	1	1	0	0	0	0	0	1	1	0	1	0	1	0	1
21-112019	2.625	1	1	1	2	2	2	3	3	2	3	2	3	3	3	1	1	3	3	3	3	1	3	2	3	3	2	2	3	2.625	1	1	1	1	2	2	2	1	3	3	2	3	3	3	2	0	3	3	1
22-112019	0.875	0	0	0	0	1	1	1	1	0	1	0	2	2	0	0	0	0	1	2	2	1	0	0	1	0	0	0	0	1.375	2	1	2	1	1	1	1	0	0	1	2	1	2	1	1	1	1	1	2
23-112019	1.25	0	1	1	2	2	2	0	1	1	1	1	1	1	1	0	1	1	1	1	1	0	2	2	2	0	1	1	1	0.625	0	0	0	1	0	1	0	0	0	0	1	0	1	0	1	1	1	1	1
24-112019	0.625	0	0	0	0	0	0	1	1	1	1	1	0	1	0	0	0	0	1	1	1	1	1	0	1	0	1	1	1	1.375	1	1	1	1	1	1	2	2	1	2	1	1	1	1	1	1	1	1	1
26-112019	0.875	0	0	0	1	1	1	1	0	0	1	0	1	1	0	1	0	1	1	1	1	0	0	1	1	0	0	1	1	0.75	1	1	1	2	1	2	1	1	0	1	0	0	0	0	0	0	0	0	0
29-112019	0.625	0	0	0	0	0	0	1	1	0	1	1	1	1	0	0	0	0	0	1	1	1	1	1	1	0	0	1	1	0.875	0	0	0	0	1	1	1	1	0	1	0	1	1	0	1	0	1	0	1
30-112019	0.625	0	0	0	1	1	1	0	0	0	0	1	1	1	0	0	1	1	0	1	1	0	0	0	0	1	0	1	1	0.75	0	0	0	0	0	0	1	1	0	1	1	0	1	1	1	0	1	0	1
31-112019	1	0	0	0	1	1	1	1	1	1	1	1	1	1	0	1	0	1	1	1	1	0	2	0	2	1	0	1	1	0.75	0	0	0	1	1	1	1	1	1	1	1	1	1	0	0	0	0	1	1
32-112019	0.875	1	1	1	1	1	1	1	1	1	1	0	0	0	0	1	0	1	0	1	1	0	1	0	1	0	0	1	1	1.25	1	2	2	1	1	1	1	1	0	1	1	1	1	1	0	0	1	2	1
34-112019	0	0	0	0	0	0	0	0	0	0	0	0	0	0	0	0	0	0	0	0	0	0	0	0	0	0	0	0	0	0.125	0	0	0	0	0	0	0	0	0	0	0	0	0	0	0	0	0	1	1
35-112019	0.875	0	0	0	1	1	1	1	1	1	1	0	1	1	0	1	0	1	1	1	1	0	1	0	1	0	1	1	1	0.625	0	0	0	0	1	1	1	0	1	1	0	0	0	0	1	0	1	0	1
36-112019	1.125	0	0	0	2	2	2	0	1	0	1	0	2	2	0	2	0	2	0	0	0	0	0	0	0	0	2	0	2	1.375	1	0	1	2	2	2	1	1	1	1	0	2	2	1	1	0	1	1	2
37-112019	1	0	0	0	0	1	1	0	0	0	0	1	2	2	1	1	0	1	2	1	2	1	1	0	1	0	0	1	1	0.875	0	0	0	1	1	1	0	0	0	0	0	2	2	0	1	0	1	2	1
38-112019	0.75	0	0	0	1	1	1	0	0	0	0	0	1	1	0	0	0	0	0	2	2	0	1	0	1	1	0	0	1	0.375	0	0	0	0	0	0	0	0	0	0	0	0	0	0	1	0	1	0	1
40-112019	0	0	0	0	0	0	0	0	0	0	0	0	0	0	0	0	0	0	0	0	0	0	0	0	0	0	0		0				0			0				0			0				0
41-112019	0.875	0	0	0	1	2	2	0	0	0	0	0	1	1	0	0	0	0	1	2	2	0	1	0	1	0	0	1	1	0.5	1	0	1	0	0	0	0	0	0	0	0	0	0	0	1	0	1	0	1
44-112019	1.75	2	1	2	2	1	2	2	0	1	2	1	2	2	2	2	1	2	2	2	2	1	1	1	1	1	1	1	1	1	1	1	1	1	1	1	1	1	1	1	1	1	1	1	1	1	1	1	1
45-112019	0.625	0	0	0	1	1	1	0	1	1	1	0	0	0	0	0	0	0	0	1	1	0	1	0	1	0	0	1	1	0.25	0	0	0	1	0	1	0	0	0	0	0	0	0	0	0	0	0	1	1
46-112019	2.125	1	2	2	2	1	2	1	2	1	2	1	2	2	1	3	1	3	3	3	3	1	1	1	1	1	1	2	2	1	0	0	0	1	1	1	2	1	1	2	1	1	1	0	1	0	1	1	1
47-112019	1	0	0	0	1	1	1	0	1	1	1	0	1	1	0	1	0	1	0	2	2	0	1	0	1	0	1	1	1	0	0	0	0	0	0	0	0	0	0	0	0	0	0	0	0	0	0	0	0
48-112019	0.75	1	0	1	1	1	1	1	1	1	1	0	0	0	0	0	0	0	0	1	1	1	1	0	1	1	1	1	1	0.625	1	0	1	1	0	1	0	0	0	0	0	0	0	0	0	0	0	1	0
51-112019	0.75	0	1	1	1	1	1	0	1	0	1	0	0	0	0	0	0	0	1	1	1	0	1	0	1	1	0	1	1	0.875	1	0	1	1	1	1	0	1	1	1	1	0	1	0	1	0	1	1	1
54-112019	0.375	0	0	0	0	1	1	0	0	0	0	0	1	1	0	0	0	0	0	0	0	0	1	0	1	0	0	0	0	0.875	0	1	1	0	1	1	1	1	1	1	0	1	1	0	0	0	0	0	1
55-112019	1.5	2	1	2	0	0	0	0	1	0	1	2	2	2	2	1	2	2	2	2	2	1	1	1	1	2	1	2	2	1.75	1	1	1	0	2	2	2	3	1	3	0	0	0	1	0	1	1	3	1
56-112019	0.125	0	0	0	0	0	0	0	0	0	0	0	1	1	0	0	0	0	0	0	0	0	0	0	0	0	0	0	0	0.25	0	0	0	0	0	0	0	0	0	0	0	1	1	0	0	0	0	0	1
57-112019	0	0	0	0	0	0	0	0	0	0	0	0	0	0	0	0	0	0	0	0	0	0	0	0	0	0	0	0	0	0	0	0	0	0	0	0	0	0	0	0	0	0	0	0	0	0	0	0	0
59-112019	0.5	0	0	0	0	0	0	0	0	0	0	1	1	1	0	1	0	1	0	1	1	0	0	0	0	0	1	0	1	1.625	2	0	2	1	1	1	1	1	1	1	1	2	2	1	2	1	2	3	1
60-112019	0.625	0	1	1	0	1	1	0	0	0	0	0	1	1	0	0	0	0	0	0	0	0	1	0	1	1	0	1	1	0.375	0	0	0	0	1	1	0	0	0	0	0	0	0	0	0	0	0	0	1
62-112019	0.125	0	0	0	0	0	0	0	0	0	0	0	0	0	0	0	0	0	1	0	1	0	0	0	0	0	0	0	0	0.125	0	0	0	0	0	0	0	0	0	0	0	0	0	0	0	0	0	0	1
66-112019	0.625	0	0	0	0	1	1	0	0	0	0	1	0	1	0	0	0	0	0	0	0	0	2	0	2	0	1	0	1	0.875	0	0	0	1	1	1	0	0	0	0	0	0	0	0	2	0	2	0	2
68-112019	1.5	2	0	2	2	1	2	0	1	0	1	1	2	2	1	1	0	1	2	2	2	0	1	1	1	0	1	0	1	0.875	1	1	1	1	1	1	0	1	0	1	1	1	1	1	1	0	1	1	1
69-112019	0.875	0	0	0		1	1	1	1	1	1	0	1	1	1	0	0	1	1	2	2	0	0	0	0	0	0	1	1	0.5	0	0	0	1	0	1	0	0	1	1	0	0	0	0	0	0	0	0	1
70-112019	1.75	1	1	1	1	2	2	1	2	1	2	2	2	2	1	1	0	1	1	2	2	1	2	1	2	2	2	1	2	0.75	0	0	0	1	1	1	1	1	0	1	0	1	1	0	1	0	1	0	1
71-112019	0.75	0	0	0	1	0	1	0	0	0	0	1		1	0	1	0	1	0	1	1	0	1	0	1	0	0	1	1	0.625	0	0	0	1	0	1	0	0	0	0	1	1	1	0	1	0	1	0	1
72-112019	0.875	1	0	1	0	1	1	0	0	0	0	1	1	1	0	1	1	1	1	1	1	0	1	0	1	1	0	1	1	0.375	0	0	0	1	1	1	0	0	0	0	1	1	1	0	0	0	0	1	1
73-112019	0.5	1	0	1	1	0	1	0	0	0	0	0	0	0	0	1	0	1	1	1	1	0	0	0	0	0	0	0	0	0.5	1	0	1	1	1	1	0	0	0	0	1	1	1	0	0	0	0	1	0
75-112019	1	0	0	0	1	0	1	1	0	0	1	0	1	1	1	1	0	1	0	2	2	1	1	1	1	1	1	0	1	0.25	0	0	0	0	1	1	0	0	0	0	0	0	0	0	0	0	0	0	1
77-112019	0.75	0	1	1	1	0	1	0	0	0	0	1	0	1	0	0	0	0	1	1	1	0	1	0	1	1	0	0	1	0.75	0	0	0	1	1	1	1	1	0	1	1	0	1	0	0	0	0	0	1
78-112019	0.75	0	0	0	1	1	1	1	1	1	1	0	0	0	0	1	0	1	0	1	1	0	1	1	1	0	1	1	1	0.75	0	0	0	1	1	1	0	0	0	0	1	1	1	1	1	1	1	1	1
79-112019	0.75	0	0	0	2	1	2	0	0	0	0	1	2	2	0	0	0	0	1	1	1	0	0	0	0	0	1	0	1	1	0	0	0	2	1	2	0	0	1	1	1	2	2	1	0	0	1	1	1
80-112019	1	0	1	1	1	1	1	1	0	0	1	0	1	1	1	1	1	1	1	0	1	1	0	1	1	0	1	1	1	0.75	0	1	1	1	1	1	1	1	0	1	0	0	0	0	0	0	0	0	1
81-112019	0.875	0	0	0	0	0	0	2	2	0	2	0	0	0	0	0	0	0	1	0	1	1	2	2	2	2	0	0	2	1.25	1	0	1	1	0	1	1	1	0	1	1	1	1	0	0	0	0	3	0
83-112019	0.75	0	0	0	0	1	1	0	0	0	0	1	1	1	1	1	0	1	1	1	1	1	1	0	1	0	1	1	1	0.75	0	0	0	1	1	1	0	0	0	0	1	1	1	0	1	0	1	1	1
84-112019	0.625	0	0	0	0	0	0	0	0	0	0	0	1	1	0	1	0	1	2	0	2	0	0	0	0	0	0	1	1	0.625	1	0	1	0	0	0	1	1	1	1	0	0	0	0	0	0	0	1	1
85-112019	0.875	0	0	0	1	1	1	1	1	1	1	1	1	1	0	1	0	1	1	1	1	0	1	0	1	0	1	1	1	0	0	0	0	0	0	0	0	0	0	0	0	0	0	0	0	0	0	0	0
86-112019	0	0	0	0	0	0	0	0	0	0	0	0	0	0	0	0	0	0	0	0	0	0	0	0	0	0	0	0	0	0.375	0	0	0	0	1	1	0	0	0	0	0	1	1	0	0	0	0	1	1
87-112019	0.75	0	0	0	0	0	0	0	0	0	0	2	2	2	0	0	0	0	1	0	1		2	0	2	1	1	1	1	0.625	0	0	0	0	1	1	0	0	0	0	1	1	1	0	1	0	1	0	1
88-112019	0.375	0	0	0	1	1	1	0	0	0	0	0	0	0	0	1	0	1	1	1	1	0	0	0	0	0	0	0	0	0.75	0	0	0	1	0	1	0	0	0	0	0	1	1	1	0	0	1	0	1
89-112019	0	0	0	0	0	0	0	0	0	0	0	0	0	0	0	0	0	0	0	0	0	0	0	0	0	0	0	0	0	0	0	0	0	0	0	0	0	0	0	0	0	0	0	0	0	0	0	0	0
91-112019	0.625	0	1	1	1	1	1	0	0	0	0	0	0	0	0	1	0	1	0	1	1	0	0	0	0	0	1	1	1	0	0	0	0	0	0	0	0	0	0	0	0	0	0	0	0	0	0	0	0
92-112019	1.375	2	1	2	0	1	1	1	1	1	1	1	1	1	1	0	0	1	1	2	2	1	1	0	1	1	0	2	2	2.125	2	2	2	2	0	2	0	0	1	1	1	3	3	1	0	1	1	3	3
93-112019	0	0	0	0	0	0	0	0	0	0	0	0	0	0	0	0	0	0	0	0	0	0	0	0	0	0	0	0	0	0.5	0	0	0	1	1	1	0	0	0	0	1	1	1	0	0	0	0	1	1
94-112019	0.75	1	0	1	1	0	1	1	0	0	1	0	1	1	1	0	0	1	0	0	0	0	0	0	0	0	1	0	1	1.375	2	1	2	2	1	2	1	1	1	1	1	1	1	1	1	1	1	2	1
96-112019	1.125	0	0	0	1	1	1	1	1	0	1	1	1	1	0	1	0	1	1	1	1	1	3	0	3	0	0	1	1	0.625	0	0	0	0	0	0	1	1	0	1	0	1	1	1	1	0	1	1	1
98-112019	0.25	0	0	0	1	1	1	0	0	0	0	0		0	0	0	0	0	0	1	1	0	0	0	0	0	0	0	0	0.125	0	0	0	0	0	0	0	0	0	0	0	0	0	0	0	0	0	0	1
100-112019	0.875	0	0	0	1	1	1	1	0	1	1	0	1	1	0	1	0	1	1	1	1	0	1	0	1	1	0	1	1	0.875	0	1	1	1	1	1	1	1	0	1	0	0	0	0	1	0	1	0	1
101-112019	0.5	0	0	0	0	0	0	0	0	0	0	0	0	0	0	1	0	1	0	0	0	0	2		2	1	0	0	1	0.125	0	0	0	0	0	0	0	0	0	0	0	0	0	0	1	0	1	0	0
102-112019	0.625	0	0	0	1	1	1	0	0	1	1	0	1	1	0	0	0	0	0	1	1	0	0	0	0	0	0	1	1	0.75	0	0	0	1	0	1	0	0	0	0	0	1	1	0	1	0	1	0	1
103-112019	1.125	0	0	0	1	0	1	1	1	0	1	1	2	2	1	0	0	1	0	2	2	0	0	0	0	2	1	0	2	0.875	0	0	0	1	1	1	0	0	0	0	0	2	2	0	0	0	0	2	2
105-112019	2.125	1	2	2	2	2	2	1	3	0	3	0	2	2	2	2	2	2	3	2	3	1	1	0	1	1	0	2	2	2.125	2	2	2	3	1	3	2	2	2	2	2	2	2	2	1	2	2	2	2
106-112019	1	1	0	1	2	2	2	0	0	0	0	1	1	1	1	2	0	2	0	1	1	0	0	0	0	0	1	1	1	0.625	0	0	0	1	1	1	0	0	0	0	1	0	1	0	1	1	1	1	1
107-112019	0.625	1	0	1	0	0	0	0	1	0	1	1	1	1	0	0	0	0	1	1	1	0	0	0	0	1	1	1	1	0.25	0	0	0	0	0	0	0	0	0	0	0	0	0	0	0	0	0	0	1
111-112019	0	0	0	0	0	0	0	0	0	0	0	0	0	0	0	0	0	0	0	0	0	0	0	0	0	0	0	0	0	0	0	0	0	0	0	0	0	0	0	0	0	0	0	0	0	0	0	0	0
112-112019	0	0	0	0	0	0	0	0	0	0	0	0	0	0	0	0	0	0	0	0	0	0	0	0	0	0	0	0	0	0	0	0	0	0	0	0	0	0	0	0	0	0	0	0	0	0	0	0	0
113-112019	1.125	1	1	1	0	1	1	0	1	0	1	0	1	1	0	1	0	1	0	2	2	1	1	0	1	1	1	1	1	0.875	0	0	0	1	1	1	0	1	0	1	0	1	1	0	1	0	1	0	1
114-112019	0.125	0	0	0	0	0	0	0	0	0	0	0	0	0	0	0	0	0	0	1	1	0	0	0	0	0	0	0	0	0	0	0	0	0	0	0	0	0	0	0	0	0	0	0	0	0	0	0	0
115-112019	0	0	0	0	0	0	0	0	0	0	0	0	0	0	0	0	0	0	0	0	0	0	0	0	0	0	0	0	0	0	0	0	0	0	0	0	0	0	0	0	0	0	0	0	0	0	0	0	0
116-112019	1.5	0	1	1	2	2	2	1	0	0	1	1	2	2	1	2	1	2	1	1	1	1	0	0	1	0	2	0	2	1.125	0	0	0	1	1	1	0	0	0	0	0	2	2	1	2	1	2	1	2
117-112019	1	1	1	1	2	0	2	0	1	0	1	0	1	1	1	0	0	1	1	0	1	0	1	0	1	0	0	0	0	0.75	1	0	1	1	0	1	0	0	0	0	1	1	1	0	1	1	1	1	1
118-112019	2	1	1	1	3	1	3	1	2	1	2	1	2	2	1	2	1	2	1	2	2	0	2	0	2	1	1	2	2	1.5	1	1	1	1	1	1	2	1	1	2	1	2	2	1	1	1	1	1	2
122-112019	0.75	1	0	1	1	0	1	0	1	1	1	1	1	1	0	0	0	0	1	1	1	0	1	0	1	0	0	0	0	1.125	2	1	2	1	1	1	1	1	0	1	1	1	1	0	1	0	1	1	1
123-112019	0.625	0	2	2	0	0	0	0	0	0	0	0	0	0	0	0	0	0	3	0	3	0	0	0	0	0	0	0	0	0.375	0	0	0	0	1	1	0	0	0	0	0	0	0	0	1	0	1	0	0
125-112019	0.375	0	0	0	0	0	0	0	1	1	1	0	0	0	0	0	0	0	0	1	1	0	1	0	1	0	0	0	0	0.375	0	0	0	0	1	1	0	0	0	0	0	0	0	0	0	0	0	0	1
126-112019	1	0	0	0	2	0	2	1	2	0	2	0	0	0	0	1	0	1	0	2	2	0	0	0	0	0	1	0	1	0.875	0	0	0	1	0	1	1	1	0	1	2	1	2	0	1	0	1	0	0
127-112019	1.25	1	1	1	2	1	2	1	1	1	1	1	1	1	1	1	0	1	1	1	1	0	2	1	2	1	1	0	1	1.25	1	1	1	2	2	2	1	1	0	1	0	1	1	1	1	1	1	1	2
130-112019	0	0	0	0	0	0	0	0	0	0	0	0	0	0	0	0	0	0	0	0	0	0	0	0	0	0	0	0	0	0	0	0	0	0	0	0	0	0	0	0	0	0	0	0	0	0	0	0	0
131-112019	0.75	0	0	0	1	1	1	0	0	0	0	1	1	1	0	1	0	1	1	1	1	0	1	1	1	1	0	1	1	1.375	1	1	1	2	2	2	1	1	1	1	1	2	2	1	1	1	1	2	2
132-112019	0.875	1	0	1	0	1	1	0	0	0	0	0	2	2	0	0	0	0	1	1	1	0	1	0	1	1	0	0	1	0.125	0	0	0	0	0	0	0	0	0	0	0	0	0	0	0	0	0	1	0
133-112019	0	0	0	0	0	0	0	0	0	0	0	0	0	0	0	0	0	0	0	0	0	0	0	0	0	0	0	0	0	0.25	0	0	0	0	0	0	0	0	0	0	0	0	0	0	0	0	0	0	1
134-112019	0.5	0	0	0	0	1	1	0	1	0	1	0	1	1	0	0	0	0	1	1	1	0	0	0	0	0	0	0	0	0.125	0	0	0	0	0	0	0	0	0	0	0	1	1	0	0	0	0	0	0
135-112019	0.875	0	0	0	1	1	1	1	1	1	1	0	1	1	0	1	0	1	0	1	1	0	1	0	1	0	0	1	1	0.5	0	0	0	0	1	1	1	0	0	1	0	0	0	0	1	0	1	0	1
136-112019	0.75	0	0	0	2	0	2	0	0	0	0	0	0	0	0	1	0	1	2	2	2	0	1	1	1	0	0	0	0	0.875	0	0	0	1	0	1	0	0	0	0	0	0	0	0	1	0	1	3	1
137-112019	1.5	1	0	1	1	2	2	0	0	1	1	2	2	2	2	2	1	2	2	2	2	1	1	0	1	1	1	1	1	0.875	0	0	0	0	2	2	0	0	0	0	1	1	1	0	0	0	0	2	1
138-112019	0.875	0	0	0	1	1	1	1	2	1	2	0	1	1	0	1	1	1	1	1	1	0	0	0	0	0	1	0	1	1.125	1	1	1	2	1	2	0	0	0	0	0	2	2	0	0	0	0	2	2
139-112019	0.125	0	0	0	0	0	0	0	0	0	0	0	0	0	0	0	0	0	0	1	1	0	0	0	0	0	0	0	0	0	0	0	0	0	0	0	0	0	0	0	0	0	0	0	0	0	0	0	0
141-112019	0.125	0	0	0	0	0	0	0	0	0	0	0	0	0	0	0	0	0	0	1	1	0	0	0	0	0	0	0	0				0			0				0			0				0
142-112019	0.875	0	0	0	1	0	1	1	1	0	1	1	1	1	0	0	1	1	1	1	1	0	1	0	1	1	0	1	1	0.625	1	1	1	0	0	0	1	1	1	1	0	0	0	0	0	1	1	0	0
143-112019	0.875	0	0	0	2	0	2	0	0	0	0	1	1	1	0	0	0	0	1	2	2	0	0	0	0	0	0	2	2	0.75	1	0	1	1	1	1	0	1	0	1	1	1	1	0	1	0	1	0	1
144-112019	0	0	0	0	0	0	0	0	0	0	0	0	0	0	0	0	0	0	0	0	0	0	0	0	0	0	0	0	0	0	0	0	0	0	0	0	0	0	0	0	0	0	0	0	0	0	0	0	0
145-112019	2.125	2	1	2	1	3	3	1	1	0	1	1	2	2	2	2	2	2	3	3	3	2	1	2	2	2	1	1	2	1.5	1	1	1	1	1	1	1	2	1	2	1	1	1	1	1	2	2	1	1
149-112019	0.125	0	0	0	0	1	1	0	0	0	0	0	0	0	0	0	0	0	0	0	0	0	0	0	0	0	0	0	0	0.125	0	0	0	0	1	1	0	0	0	0	0	0	0	0	0	0	0	0	0
150-112019	1.25	0	0	0	1	0	1	0	1	0	1	0	2	2	0	1	0	1	0	1	1	0	2	0	2	2	0	2	2	0.75	1	0	1	1	0	1	0	0	0	0	0	1	1	0	1	0	1	0	0
151-112019	0.625	0	0	0	0	0	0	0	0	0	0	1	2	2	0	1	0	1	1	1	1	0	0	0	0	0	1	1	1	0.375	0	0	0	1	0	1	0	0	0	0	1	2	2	0	0	0	0	0	0
152-112019	0	0	0	0	0	0	0	0	0	0	0	0	0	0	0	0	0	0	0	0	0	0	0	0	0	0	0	0	0	0	0	0	0	0	0	0	0	0	0	0	0	0	0	0	0	0	0	0	0
153-112019	0.125	0	0	0	0	0	0	0	0	0	0	0	0	0	0	0	0	0	0	1	1	0	0	0	0	0	0	0	0	0.125	0	0	0	0	0	0	0	0	0	0	0	0	0	0	0	0	0	0	1
154-112019	0.625	0	0	0	1	1	1	1	1	0	1	0	0	0	0	0	0	0	0	1	1	0	1	0	1	0	0	1	1	0.375	0	0	0	0	1	1	0	0	0	0	0	0	0	0	0	0	0	0	1
155-112019	0.625	1	0	1	0	0	0	0	0	0	0	0	1	1	1	1	0	1	0	2	2	0	0	0	0	0	0	0	0				0			0				0			0				0
156-112019	1.25	1	0	1	1	1	1	1	1	1	1	1	1	1	0	1	0	1	0	1	1		2	0	2	1	1	2	2	1.375	1	0	1	1	2	2	1	1	1	1	1	2	2	1	1	0	1	1	2
157-112019	1	1	1	1	1	1	1	1	1	1	1	0	1	1	1	1	0	1	1	1	1	0	1	0	1	1	0	1	1	1.25	1	1	1	1	1	1	1	1	0	1	1	2	2	1	1	1	1	1	2
158-112019	0.75	0	0	0	2	0	2	0	0	0	0	0	2	2	0	0	0	0	0	1	1	0	0	0	0	1	0	1	1	0.375	0	0	0	1	0	1	0	0	0	0	1	1	1	0	0	0	0	1	1
159-112019	0.875	2	1	2	1	1	1	0	0	0	0	0	1	1	1	0	0	1	0	1	1	0	0	0	0	0	0	1	1	0.5	1	1	1	0	1	1	0	0	0	0	0	1	1	1	0	0	1	0	0
161-112019	0.625	0	0	0	1	1	1	1	0	0	1	0	0	0	0	0	0	0	1	1	1	0	1	0	1	0	0	1	1	0.5	0	0	0	1	1	1	0	0	0	0	0	0	0	0	0	0	0	0	1
162-112019	1.25	1	0	1	1	1	1	1	0	0	1	2	1	2	1	1	0	1	0	2	2	1	1	1	1	1	0	1	1	1	0	1	1	0	1	1	1	1	0	1	1	0	1	0	1	0	1	0	1
163-112019	0.625	0	0	0	0	0	0	1	0	0	1	0	1	1	0	0	0	0	1	1	1	1	0	0	1	0	0	1	1	0	0	0	0	0	0	0	0	0	0	0	0	0	0	0	0	0	0	0	0
164-112019	1	0	0	0	0	0	0	0	1	0	1	1	1	1	0	1	0	1	1	1	1	0	2	1	2	2	1	1	2	0.75	0	0	0	0	0	0	1	0	0	1	1	0	1	0	1	0	1	0	1
165-112019	2.375	2	2	2	3	3	3	2	2	2	2	2	3	3	3	2	2	3	1	3	3	0	0	0	0	3	2	2	3	1	0	1	1	1	1	1	1	1	0	1	1	0	1	0	1	0	1	0	1
167-112019	0.75	0	0	0	1	1	1	1	1	0	1	1	1	1	0	0	0	0	0	1	1	0	1	0	1	0	0	1	1	0.625	0	0	0	1	0	1	0	0	0	0	0	1	1	0	1	0	1	0	1
168-112019	0.625	0	0	0	1	1	1	0	0	1	1	1	1	1	0	0	0	0	0	0	0	1	0	1	1	1	1	1	1	0.25	0	0	0	0	1	1	0	0	0	0	1	0	1	0	0	0	0	0	0
169-112019	0.75	0	0	0	1	1	1	0	1	0	1	0	0	0	0	1	0	1	0	1	1	0	1	0	1	0	0	1	1	0.5	0	0	0	1	1	1	0	0	0	0	1	0	1	0	1	0	1	1	1
170-112019	1	1	1	1	1	1	1	1	1	1	1	1	0	1	1	1	1	1	1	1	1	1	1	1	1	1	0	0	1	1.125	1	1	1	1	1	1	1	1	1	1	1	1	1	1	1	1	1	2	1
200-082021	1.5	0	0	0	1	2	2	0	0	1	1	1	2	2	1	1	0	1	2	2	2	0	2	0	2	1	2	1	2	1.5	0	0	0	1	2	2	0	0	1	1	1	2	2	1	1	0	1	2	2
201-082021	1.625	1	0	1	2	1	2	1	0	0	1	1	2	2	1	2	0	2	2	2	2	0	1	0	1	1	1	2	2	1.375	1	0	1	1	1	1	1	0	0	1	1	2	2	0	2	0	2	2	1
202-082021	1.125	1	0	1	1	1	1	0	0	0	0	1	2	2	1	1	1	1	0	2	2	0	0	0	0	1	2	0	2	1.25	1	1	1	2	1	2	0	0	0	0	1	2	2	1	1	1	1	1	2
203-082021	1.375	0	0	0	1	0	1	0	0	0	0	3	2	3	0	0	1	1	3	3	3	0	1	1	1	0	0	2	2	2	0	0	0	2	0	2	0	0	3	3	3	0	3	0	1	2	2	3	3
204-082021	1.5	2	2	2	0	0	0	2	2	2	2	0	1	1	1	0	2	2	2	2	2	2	2	2	2	1	0	1	1	1.625	2	0	2	1	0	1	0	0	2	2	0	1	1	1	0	2	2	2	2
205-082021	0.375	0	0	0	0	0	0	0	0	0	0	0	0	0	0	0	0	0	2	0	2	0	0	0	0	1	0	0	1	0.375	0	0	0	1	0	1	0	0	0	0	0	0	0	0	1	0	1	1	0
206-082021	0	0	0	0	0	0	0	0	0	0	0	0	0	0	0	0	0	0	0	0	0	0	0	0	0	0	0	0	0	0	0	0	0	0	0	0	0	0	0	0	0	0	0	0	0	0	0	0	0
207-082021	0.625	0	0	0	0	0	0	0	0	1	1	0	0	0	0	0	0	0	0	1	1	0	1	0	1	0	0	2	2	0.375	0	0	0	0	0	0	0	0	0	0	0	0	0	0	0	0	0	0	1
208-082021	0.75	0	0	0	1	1	1	0	0	0	0	1	1	1	0	1	0	1	1	2	2	0	0	0	0	1	1	1	1	0.625	0	0	0	1	1	1	0	0	0	0	1	0	1	0	0	0	0	1	2
209-082021	0	0	0	0	0	0	0	0	0	0	0	0	0	0	0	0	0	0	0	0	0	0	0	0	0	0	0	0	0	0	0	0	0	0	0	0	0	0	0	0	0	0	0	0	0	0	0	0	0
210-082021	0.75	0	0	0	2	1	2	0	0	0	0	0	2	2	0	0	0	0	2	0	2	0	0	0	0	0	0	0	0	0.875	0	1	1	2	1	2	0	0	0	0	0	2	2	0	0	0	0	2	0
211-082021	0	0	0	0	0	0	0	0	0	0	0	0	0	0	0	0	0	0	0	0	0	0	0	0	0	0	0	0	0	0.875	1	1	1	0	1	1	0	0	0	0	1	1	1	0	0	0	0	1	2
212-082021	1.25	0	0	0	2	2	2	0	0	0	0	1	2	2	0	2	0	2	0	2	2	0	0	0	0	2	2	0	2	1.375	0	1	1	2	1	2	0	0	0	0	1	2	2	1	2	0	2	1	2
213-082021	0.375	0	0	0	0	0	0	0	0	0	0	0	1	1	0	0	0	0	0	1	1	0	0	0	0	1	0	0	1				0			0				0			0				0
214-082021	1	0	1	1	0	1	1	0	0	0	0	1	0	1	1	0	1	1	2	0	2	0	0	0	0	0	0	2	2	1	0	1	1	0	1	1	0	0	0	0	1	0	1	1	0	1	1	2	0
217-082021	1.25	2	1	2	2	2	2	1	1	1	1	0	1	1	1	1	1	1	2	1	2	0	0	0	0	1	0	1	1	1.125	2	1	2	1	1	1	0	0	1	1	0	1	1	1	1	1	1	2	1
218-082021	0	0	0	0	0	0	0	0	0	0	0	0	0	0	0	0	0	0	0	0	0	0	0	0	0	0	0	0	0	0	0	0	0	0	0	0	0	0	0	0	0	0	0	0	0	0	0	0	0
220-082021	0.625	0	0	0	0	1	1	0	0	0	0	0	0	0	0	1	0	1	0	2	2	0	0	0	0	0	0	1	1	0.625	0	0	0	0	1	1	0	0	0	0	0	0	0	0	1	0	1	0	2
221-082021	0.375	0	0	0	1	0	1	0	0	0	0	0	1	1	0	0	0	0	1	1	1	0	0	0	0	0	0	0	0	0.375	0	0	0	2	1	2	0	0	0	0	0	0	0	0	1	0	1	0	0
223-082021	0	0	0	0	0	0	0	0	0	0	0	0	0	0	0	0	0	0	0	0	0	0	0	0	0	0	0	0	0	0	0	0	0	0	0	0	0	0	0	0	0	0	0	0	0	0	0	0	0
224-082021	0	0	0	0	0	0	0	0	0	0	0	0	0	0	0	0	0	0	0	0	0	0	0	0	0	0	0	0	0	0	0	0	0	0	0	0	0	0	0	0	0	0	0	0	0	0	0	0	0
225-082021	0	0	0	0	0	0	0	0	0	0	0	0	0	0	0	0	0	0	0	0	0	0	0	0	0	0	0	0	0	0	0	0	0	0	0	0	0	0	0	0	0	0	0	0	0	0	0	0	0
226-082021	0.5	0	0	0	0	1	1	0	0	0	0	1	1	1	0	0	1	1	0	1	1	0	0	0	0	0	0	0	0	0.25	0	0	0	0	0	0	0	0	0	0	0	0	0	0	0	0	0	0	1
227-082021	1.5	1	2	2	1	2	2	0	0	0	0	2	2	2	1	1	1	1	3	3	3	0	0	0	0	1	0	2	2	1.375	1	2	2	1	1	1	0	0	0	0	2	2	2	1	1	1	1	2	3
228-082021	1.875	2	0	2	1	1	1	1	1	1	1	2	2	2	2	1	2	2	3	2	3	1	2	1	2	2	1	2	2	1.25	0	0	0	1	1	1	0	0	0	0	2	1	2	0	1	0	1	2	2
229-082021	0.375	0	0	0	0	1	1	0	0	0	0	0	0	0	0	0	0	0	1	1	1	0	0	0	0	0	0	1	1	0.75	0	1	1	0	0	0	0	1	0	1	0	0	0	1	0	1	1	1	1
231-082021	0	0	0	0	0	0	0	0	0	0	0	0	0	0	0	0	0	0	0	0	0	0	0	0	0	0	0	0	0	0.125	0	0	0	0	0	0	0	0	0	0	0	0	0	0	0	0	0	0	1
232-082021	0.875	0	0	0	0	1	1	0	0	1	1	0	0	0	0	0	0	0	2	1	2	0	1	0	1	0	0	2	2	0.875	0	0	0	0	1	1	0	0	1	1	0	0	0	0	0	0	0	2	1
233-082021	0.25	0	0	0	0	0	0	0	0	0	0	0	0	0	0	0	0	0	0	2	2	0	0	0	0	0	0	0	0	0.125	0	0	0	0	0	0	0	0	0	0	0	0	0	0	0	0	0	0	1
235-082021	0.75	0	0	0	0	1	1	0	0	0	0	0	1	1	0	1	0	1	0	1	1	0	1	0	1	0	1	0	1	0.25	0	0	0	0	0	0	0	0	0	0	0	1	1	0	0	0	0	0	1
237-082021	1	1	0	1	0	1	1	1	0	0	1	0	1	1	0	1	0	1	0	2	2	0	0	0	0	1	1	0	1	1.375	2	1	2	2	2	2	0	0	0	0	1	2	2	1	1	1	1	1	2
238-082021	1	1	0	1	1	1	1	0	0	0	0	1	2	2	0	0	0	0	2	0	2	0	2	0	2	0	0	0	0	1	1	0	1	1	1	1	0	0	0	0	1	2	2	0	0	0	0	2	0
239-082021	1.625	1	1	1	1	1	1	1	1	1	1	1	1	1	1	1	1	1	2	2	2	1	3	1	3	1	1	3	3	1.375	1	1	1	1	1	1	1	1	1	1	1	1	1	1	1	1	1	2	1
240-082021	1	0	1	1	1	1	1	0	0	0	0	0	2	2	1	1	1	1	1	1	1	0	1	1	1	0	1	1	1	1	0	1	1	1	1	1	1	1	1	1	1	1	1	1	1	1	1	1	1
241-082021	1.25	1	0	1	1	1	1	0	0	0	0	0	1	1	0	0	0	0	3	1	3	0	2	0	2	0	0	2	2	1.625	1	0	1	1	1	1	1	0	1	1	0	1	1	0	0	0	0	3	1
242-082021	1.125	1		1	1	2	2	1	0		1	0	0	0	1	1	0	1	1	2	2	0	1	0	1	1	0	1	1	1	1	0	1	1	2	2	0	0	0	0	1	0	1	0	0	0	0	1	2
243-082021	0.75	1	0	1	1	1	1	0	0	0	0	0	0	0	0	0	0	0	1	2	2	0	0	0	0	0	0	2	2	0.75	1	0	1	1	1	1	0	0	0	0	0	0	0	0	0	0	0	1	2
244-082021	0.25	0	0	0	0	1	1	0	0	0	0	0	0	0	0	0	0	0	0	1	1	0	0	0	0	0	0	0	0	0.25	0	0	0	0	1	1	0	0	0	0	0	0	0	0	0	0	0	0	1
245-082021	0.5	0	0	0	1	1	1	0	0	0	0	0	1	1	0	1	0	1	0	1	1	0	0	0	0	0	0	0	0	0.5	0	1	1	0	1	1	0	0	0	0	1	1	1	0	0	0	0	0	1
246-082021	1.125	1	0	1	1	1	1	1	0	0	1	1	0	1	0	1	0	1	1	2	2	0	1	1	1	0	0	1	1	1.125	1	0	1	1	1	1	1	0	0	1	1	0	1	1	1	0	1	1	2
247-082021	0.375	1	0	1	0	0	0	0	0	0	0	0	0	0	0	0	0	0	1	1	1	0	0	0	0	0	1	0	1	0.5	1	0	1	0	0	0	0	0	0	0	0	0	0	0	0	0	0	1	2
249-082021	2.875	2	3	3	2	1	2	3	3	3	3	3	2	3	1	3	0	3	0	3	3	2	3	3	3	3	2	3	3	2.875	2	3	3	2	1	2	3	3	3	3	3	2	3	1	3	0	3	0	3
251-082021	0.125	0	0	0	0	1	1	0	0	0	0	0	0	0	0	0	0	0	0	0	0	0	0	0	0	0	0	0	0	0.125	0	0	0	0	1	1	0	0	0	0	0	0	0	0	0	0	0	0	0
252-082021	0	0	0	0	0	0	0	0	0	0	0	0	0	0	0	0	0	0	0	0	0	0	0	0	0	0	0	0	0	0	0	0	0	0	0	0	0	0	0	0	0	0	0	0	0	0	0	0	0
[truncated: 9 more columns]

## Sheet: SPARRA
pt_id	sparra	sparra1	sparra2	sparra3	sparra4	hand1	hand2	arm1	arm2	foot1	foot2	leg1	leg2	sparra_v2tele	sparra1_v2tele	sparra2_v2tele	sparra3_v2tele	sparra4_v2tele	hand1_v2tele	hand2_v2tele	arm1_v2tele	arm2_v2tele	foot1_v2tele	foot2_v2tele	leg1_v2tele	leg2_v2tele
16-112019	12.5	3	4	2	2	0	1	1		1	0	1	0	0	0	0	0	0	0	0	0	0	0	0	0	0
17-112019	5.125	0	0	1	3	1	0	0	1	0	0	0	1	2.125	0	0	0	1	0	1	0	1	0	1	0	0
18-112019	5.125	1	1	2	0	0	1	0	1	0	1	0	0	4.75	1	1	1	1	0	1	0	1	0	0	0	0
20-112019	3.75	1	1	0	1	0	0	0	0	0	1	0	1	5.375	2	1	1	1	0	0	0	0	0	0	1	0
21-112019	11.5	3	2	2	3	0	1	0	1	0	1	1	0	10.5	3	2	2	2	0	1	0	1	0	1	1	0
22-112019	5.375	1	1	2	1	0	1	0	0	0	0	0	0		1	2	3	2		1		1		1		1
23-112019	9.25	2	2	2	1	1	1	0	0	1	1	1	1	8.125	2	2	2	1	0	1	0	1	0	0	0	1
24-112019	3.375	1	1	0	1	0	1	0	0	0	0	0		0	0	0	0	0	0	0	0	0	0	0	0	0
26-112019	5.5	1	1	1	1	1	0	0	1	0	1	1	0	6.25	2	1	1	0	1	1	0	0	1	1	1	1
29-112019	7.125	1	1	1	3	0	1	0	1	0	1	0	0	7.125	1	1	1	3	0	1	0	1	0	1	0	0
30-112019	11.5	3	2	2	3	0	1	0	1	0	1	0	1	10.5	3	2	2	2	0	1	0	1	0	1	0	1
31-112019	8.5	1	1	3	2	0	1	0	1	0	1	0	1	8.5	1	1	3	2	0	1	0	1	0	1	0	1
32-112019	10.5	3	2	2	2	0	1	0	1	0	1	0	1	11	3	1	2	2	1	1	1	1	1	1	1	1
34-112019	0	0	0	0	0	0	0	0	0	0	0	0	0	0	0	0	0	0	0	0	0	0	0	0	0	0
35-112019	9.5	1	2	3	2	0	1	0	1	0	1	0	1	7.5	1	1	2	2	0	1	0	1	0	1	0	1
36-112019	6.375	2	1	1	2	0	0	0	0	0	1	0	0	5.75	1	1	1	2	0	1	0	0	0	1	0	0
37-112019	11.5	2	4	3	1	0	1	1	0	0	1	0	1	8.125	2	2	3	0	1	0	1	0	1	0	0	0
38-112019	0	0	0	0	0	0	0	0	0	0	0	0	0	2.375	0	0	1	1	0	1	0	0	0	0	0	0
40-112019	0	0	0	0	0	0	0	0	0	0	0	0	0
41-112019	0.375	0	0	0	0	0	0	0	0	0	0	0	1	5	1	1	2	1	0	0	0	0	0	0	0	0
44-112019	9.75	3	2	2	2	0	1	0	0	0	1	0	0	4.375	1	1	1	1	0	1	0	0	0	0	0	0
45-112019	7.75	2	1	2	2	0	1	0	0	0	1	0	0	7.75	2	1	2	2	0	1	0	0	0	1	0	0
46-112019	8.5	3	1	2	1	0	1	0	1	0	1	1	0	0	0	0	0	0	0	0	0	0	0	0	0	0
47-112019	9.75	2	2	3	2	0	1	0	0	0	1	0	0	0	0	0	0	0	0	0	0	0	0	0	0	0
48-112019	12.125	3	4	2	2	0	1	0	0	0	1	0	1	12.75	3	4	3	2	1	1	0	0	0	0	0	0
51-112019	8.125	3	2	1	1	0	1	0	1	0	0	0	1		3	2	1	2		1	0	1	0	0	0	1
54-112019	4.75	1	1	1	1	1	1	0	0	0	0	0	0	7.5	1	2	1	2	0	1	0	1	0	1	0	1
55-112019	14.125	3	4	3	3	1	1	1	0	0	0	0	0	11.125	2	4	2	2	0	1	0	1	1	0	0	0
56-112019	0	0	0	0	0	0	0	0	0	0	0	0	0	0	0	0	0	0	0	0	0	0	0	0	0	0
57-112019	6.75	3	2	1	0	0	1	1	0	0	0	0	0	4.75	1	1	1	1	0	1	0	0	0	1	0	0
59-112019	0	0	0	0	0	0	0	0	0	0	0	0	0	13.875	2	4	3	3	1	1	1	1	1	0	0	0
60-112019		2	4	3		0	1	0	1	0	1	0	1	9.5	1	2	3	2	0	1	0	1	0	1	0	1
62-112019	0	0	0	0	0	0	0	0	0	0	0	0	0	0	0	0	0	0	0	0	0	0	0	0	0	0
66-112019	6.125	2	1	1	1	0	1	0	1	0	1	0	0	0	0	0	0	0	0	0	0	0	0	0	0	0
68-112019		2	4	1	2	1		1	0	1	0	1	1	11.5	3	4	1	2	0	1	0	1	0	1	0	1
69-112019	8.75	2	2	2	2	0	0	0	0	0	0	1	1	0	0	0	0	0	0	0	0	0	0	0	0	0
70-112019	10.125	2	2	3	2	0	1	0	1	0	0	1	0	8.5	1	1	3	2	0	1	0	1	0	1	0	1
71-112019	7.75	2	2	1	2	0	1	0	0	0	0	0	1	4.375	1	2	0	1	0	1	0	0	0	0	0	0
72-112019	8.5	2	2	1	2	0	1	0	1	0	1	0	1	4.75	1	1	1	1	0	1	0	0	0	0	0	1
73-112019	6.125	2	2	0	1	0	0	0	1	0	1	0	1	9.125	3	4	0	1	0	0	0	1	0	1	0	1
75-112019		1	1	1	1	1	1	0	0	0	0	0		0	0	0	0	0	0	0	0	0	0	0	0	0
77-112019	6.75	1	2	2	1	1	0	0	0	0	0	1	0	6.75	1	2	2	1	0	1	0	0	0	0	0	1
78-112019	10.5	2	2	3	2	0	1	0	1	0	1	0	1	9.5	2	2	2	2	0	1	0	1	0	1	0	1
79-112019	0	0	0	0	0	0	0	0	0	0	0	0	0	0	0	0	0	0	0	0	0	0	0	0	0	0
80-112019	3.75	0	0	1	2	0	0	1	0	0	0	0	1	6.75	1	2	1	2	0	0	1	0	0	1	0	0
81-112019	4.375	1	1	1	1	0	1	0	0	0	0	0	0	8.5	2	2	1	2	1	1	1	1	0	0	0	0
83-112019	5.75	1	1	1	2	0	1	0	0	0	1	0	0	0	0	0	0	0	0	0	0	0	0	0	0	0
84-112019	11	2	2	2	2	1	1	1	1	1	1	1	1	0.375	0	0	0	0	0	1	0	0	0	0	0	0
85-112019	4.375	1	1	1	1	0	1	0	0	0	0	0	0	0	0	0	0	0	0	0	0	0	0	0	0	0
86-112019	3.75	1	0	1	1	1	1	0	0	0	0	0	0	5.75	2	1	1	1	0	0	1	0	1	0	0	0
87-112019	8.5	2	1	3	1	1	0	0	1	0	1	1	0	6.125	1	1	2	1	1	0	0	0	0	1	0	1
88-112019	2	0	0	1	1	0	0	0	0	0	0	0	0	0	0	0	0	0	0	0	0	0	0	0	0	0
89-112019	0	0	0	0	0	0	0	0	0	0	0	0	0	0	0	0	0	0	0	0	0	0	0	0	0	0
91-112019	5.75	1	2	1	1	0	0	0	1	0	1	0	0	9	3	2	1	0	1	1	1	1	1	1	1	1
92-112019	7.5	1	1	2	2	0	1	0	1	0	1	0	1	13.5	2	4	3	3	0	1	0	1	0	1	0	1
93-112019	3.375	1	1	1	0	0	0	0	0	0	0	0	1	11	2	2	2	2	1	1	1	1	1	1	1	1
94-112019	7.5	2	1	2	1	0	1	1	0	0	1	0	1	12.625	2	4	2	2	1	1	1	0	1	1	1	1
96-112019	6.75	1	2	1	2	0	1	0	0	0	0	0	1	7.375	2	2	1	2	0	0	0	0	0	0	0	1
98-112019	1	0	0	0	1	0	0	0	0	0	0	0	0	4.375	1	1	1	1	0	0	0	0	0	0	0	1
100-112019	7.5	1	2	2	1	0	1	0	1	0	1	0	1	6.5	1	1	2	1	0	1	0	1	0	1	0	1
101-112019	6.125	1	1	3	0	0	1	0	1	0	0	1	0	0.375	0	0	0	0	0	0	0	0	0	0	0	1
102-112019	5.375	2	1	1	1	0	1	0	0	0	0	0	0	2.75	1	0	0	1	0	1	0	1	0	0	0	0
103-112019	7.375	2	2	1	2	0	0	0	0	1	0	0	0	8.75	2	2	2	2	1	0	0	0	1	0	0	0
105-112019	13.5	3	4	2	3	0	1	0	1	0	1	0	1	11.125	3	2	3	2	1	0	0	1	0	0	0	1
106-112019	5.75	1	1	1	2	0	0	0	0	1	0	0	1	0	0	0	0	0	0	0	0	0	0	0	0	0
107-112019	0.75	0	0	0	0	0	0	0	0	0	1	0	1	0.375	0	0	0	0	0	0	0	0	0	1	0	0
111-112019	0	0	0	0	0	0	0	0	0	0	0	0	0	0	0	0	0	0	0	0	0	0	0	0	0	0
112-112019	0	0	0	0	0	0	0	0	0	0	0	0	0	0	0	0	0	0	0	0	0	0	0	0	0	0
113-112019	7.5	3	1	1	1	0	1	0	1	0	1	0	1	7.5	3	1	1	1	0	1	0	1	0	1	0	1
114-112019	0	0	0	0	0	0	0	0	0	0	0	0	0	0	0	0	0	0	0	0	0	0	0	0	0	0
115-112019	1.5	0	0	0	0	1	0	1	0	1	0	1	0	2.375	1	1	0	0	0	0	0	0	0	1	0	0
116-112019	12.75	3	4	3	2	0	0	0	0	0	1	0	1	4.375	1	1	1	1	0	1	0	0	0	0	0	0
117-112019	3.375	2	1	0	0	0	1	0	0	0	0	0	0	2	1	0	0	1	0	0	0	0	0	0	0	0
118-112019	7.5	1	1	3	1	0	1	0	1	0	1	0	1	0	0	0	0	0	0	0	0	0	0	0	0	0
122-112019	9.125	3	2	1	2	1	0	1	0	0	1	0	0	6.75	1	1	2	2	1	0	0	0	0	1	0	0
123-112019	0	0	0	0	0	0	0	0	0	0	0	0	0	0	0	0	0	0	0	0	0	0	0	0	0	0
125-112019	8.75	2	1	3	2	0	1	0	0	0	0	0	1	6.75	1	2	1	2	0	1	0	0	0	0	0	1
126-112019	7.375	1	4	1	1	0	1	0	0	0	0	0	0	0	0	0	0	0	0	0	0	0	0	0	0	0
127-112019		2	2	2	2	1	1	0	0		1	1	0	4.75	1	1	1	1	0	1	0	0	0	0	0	1
130-112019	0	0	0	0	0	0	0	0	0	0	0	0	0	0	0	0	0	0	0	0	0	0	0	0	0	0
131-112019	8.5	1	2	3	1	0	1	0	1	0	1	0	1	12.25	3	2	3	2	1	1	0	0	1	1	1	1
132-112019	5.75	1	1	1	2	0	1	0	0	0	0	0	1	0	0	0	0	0	0	0	0	0	0	0	0	0
133-112019	0	0	0	0	0	0	0	0	0	0	0	0	0	10.5	3	2	3	1	0	1	0	1	0	1	0	1
134-112019	7.75	2	2	1	2	0	1	0	0	0	0	1	0	5.375	1	2	0	2	0	1	0	0	0	0	0	0
135-112019	8.75	3	2	1	2	0	1	0	0	0	1	0	0	6.75	1	1	3	1	0	1	0	0	0	0	0	1
136-112019	6.75	1	2	2	1	1	0	1	0	0	0	0	0	5.75	1	1	2	1	1	0	1	0	0	0	0	0
137-112019	4.75	1	1	1	1	1	1	0	0	0	0	0	0	11.5	3	2	3	2	0	1	0	1	0	1	0	1
138-112019	9.5	1	2	3	2	1	1	0	0	0	0	1	1	13.5	2	4	3	3	1	0	1	0	1	0	1	0
139-112019	9.5	3	1	1	3	0	1	1	0	0	1	0	1	7.75	3	1	1	2	0	1	0	0	0	1	0	0
141-112019	3.75	1	1	1	0	0	1	0	0	0	1	0	0
142-112019	9.125	1	2	3	2	1	0	1	0	0	0	1	0	7.75	2	2	1	2	1	0	0	0	0	0	1	0
143-112019	0	0	0	0	0	0	0	0	0	0	0	0	0	7.375	1	2	2	2	0	0	0	1	0	0	0	0
144-112019	0	0	0	0	0	0	0	0	0	0	0	0	0	0	0	0	0	0	0	0	0	0	0	0	0	0
145-112019	9.75	2	4	1	2	1	1	0	0	0	0	0	0	8.125	1	1	3	2	0	1	0	1	0	0	0	1
149-112019	6.75	2	2	1	1	0	0	0	0	1	1	0	0	0	0	0	0	0	0	0	0	0	0	0	0	0
150-112019	7.5	3	1	1	1	0	1	0	1	0	1	1	0	6.5	3	1	0	1	0	1	0	1	0	1	1	0
151-112019	6.125	2	2	0	1	1	0	1	0	0	0	0	1	0	0	0	0	0	0	0	0	0	0	0	0	0
152-112019	0	0	0	0	0	0	0	0	0	0	0	0	0	0	0	0	0	0	0	0	0	0	0	0	0	0
153-112019	8.75	3	4	1	0	0	1	0	0	0	1	0	0	7.375	3	2	1	1	0	1	0	0	0	0	0	0
154-112019	9.5	1	2	3	2	0	1	0	1	0	1	0	1	6.75	1	1	2	2	0	1	0	1	0	0	0	0
155-112019	11.375	2	4	3	2	0	0	0	0	0	0	1	0
156-112019	13.5	3	4	3	2	0	1	0	1	0	1	0	1	7.375	2	2	1	2	0	1	0	0	0	0	0	0
157-112019	6.75	1	2	1	2	1	0	0	0	0	0	1		6.75	1	2	1	2	1	0	0	0	0	0	1	0
158-112019	3.125	1	1	0	0	1	0	0	0	0	1	0	1	8.5	1	2	1	3	1	0	0	0	1	0	1	1
159-112019	0	0	0	0	0	0	0	0	0	0	0	0	0	0.375	0	0	0	0	1	0	0	0	0	0	0	0
161-112019	9.5	1	2	3	2	0	1	0	1	0	1	0	1	9.5	1	2	3	2	0	1	0	1	0	1	0	1
162-112019	6.375	1	2	1	2	0	1	0	0	0	0	0	0	5.75	1	1	1	2	0	1	0	0	0	1	0	0
163-112019	0	0	0	0	0	0	0	0	0	0	0	0	0	0	0	0	0	0	0	0	0	0	0	0	0	0
164-112019	0	0	0	0	0	0	0	0	0	0	0	0	0	2.375	0	0	1	1	0	0	0	0	0	0	0	1
165-112019	8.75	1	2	3	2	0	1	0	0	0	1	0	0	6.125	1	1	1	2	0	1	1	0	0	0	0	1
167-112019	11.5	3	2	3	2	0	1	0	1	0	1	0	1	11.5	3	2	3	2	0	1	0	1	0	1	0	1
168-112019	6.75	1	2	2	1	0	1	0	0	0	0	0	1	4.375	1	1	1	1	0	1	0	0	0	0	0	0
169-112019	7.5	1	2	1	2	0	1	0	1	0	1	1	0	10	2	2	1	2	1	1	1	1	1	1	1	1
170-112019	6.5	1	1	2	1	1	0	0	1	0	1	0	1	14	3	4	2	2	1	1	1	1	1	1	1	1
200-082021	8.75	2	2	1	3	0	0	0	1	0	0	1	0	9.125	2	2	1	3	1	0	0	0	1	0	1	0
201-082021	6.75	2	1	1	2	0	1	0	0	0	0	0	1	4.375	2	1	0	1	0	1	0	0	0	0	0	0
202-082021	10.75	2	4	2	2	0	0	0	0	0	1	0	1	8.375	2	2	2	2	0	0	0	0	0	0	0	1
203-082021	6.5	1	1	1	2	0	1	0	1	1	0	0	1	6.5	1	1	1	2	0	1	0	1	1	0	0	1
204-082021	10.375	3	2	3	2	0	1	0	0	0	0	0	0	10.375	3	2	3	2	0	1	0	0	0	0	0	0
205-082021	0	0	0	0	0	0	0	0	0	0	0	0	0	0	0	0	0	0	0	0	0	0	0	0	0	0
206-082021	0	0	0	0	0	0	0	0	0	0	0	0	0	0	0	0	0	0	0	0	0	0	0	0	0	0
207-082021	4.375	1	1	1	1	0	1	0	0	0	0	0	0	2.375	1	1	0	0	0	1	0	0	0	0	0	0
208-082021	8.125	2	2	1	2	0	1	0	1	0	0	0	1	8.125	2	2	1	2	0	1	0	1	0	0	0	1
209-082021	0	0	0	0	0	0	0	0	0	0	0	0	0	0	0	0	0	0	0	0	0	0	0	0	0	0
210-082021	3.75	0	0	2	1	0	0	1	0	0	0	1	0	3.75	0	1	1	1	0	0	1	0	0	0	1	0
211-082021	2	1	1	0	0	0	0	0	0	0	0	0	0	2.75	1	0	1	0	0	1	0	1	0	0	0	0
212-082021	9.125	2	4	0	2	0	1	0	0	0	1	0	1	5.75	1	2	0	2	0	1	0	0	0	0	0	1
213-082021	5.375	1	2	0	2	0	0	0	0	0	0	0	1
214-082021	3.375	1	1	0	1	0	0	0	1	0	0	0	0	3.375	1	1	0	1	0	0	0	1	0	0	0	0
217-082021	9.375	3	2	2	2	0	1	0	0	0	0	0	0	7.375	3	1	2	1	0	1	0	0	0	0	0	0
218-082021	0	0	0	0	0	0	0	0	0	0	0	0	0	0	0	0	0	0	0	0	0	0	0	0	0	0
220-082021	0	0	0	0	0	0	0	0	0	0	0	0	0	0	0	0	0	0	0	0	0	0	0	0	0	0
221-082021	7.125	2	1	2	1	0	1	0	1	0	0	0	1	7.5	2	1	2	1	0	1	1	1	0	0	1	0
223-082021	0	0	0	0	0	0	0	0	0	0	0	0	0	0	0	0	0	0	0	0	0	0	0	0	0	0
224-082021	0	0	0	0	0	0	0	0	0	0	0	0	0	0	0	0	0	0	0	0	0	0	0	0	0	0
225-082021	0	0	0	0	0	0	0	0	0	0	0	0	0	0	0	0	0	0	0	0	0	0	0	0	0	0
226-082021	5.375	1	1	2	1	1	0	0	0	0	0	0	0	0	0	0	0	0	0	0	0	0	0	0	0	0
227-082021	10.5	3	2	2	2	0	1	0	1	0	1	1	0	9.75	3	2	2	2	0	0	0	1	0	1	0	0
228-082021	6.375	2	1	1	2	0	1	0	0	0	0	0	0	5.375	2	1	1	1	0	1	0	0	0	0	0	0
229-082021	0	0	0	0	0	0	0	0	0	0	0	0	0	0	0	0	0	0	0	0	0	0	0	0	0	0
231-082021	0	0	0	0	0	0	0	0	0	0	0	0	0	0	0	0	0	0	0	0	0	0	0	0	0	0
232-082021	4.375	1	2	0	1	0	1	0	0	0	0	0	0	4.375	1	2	0	1	0	1	0	0	0	0	0	0
233-082021	3	3	0	0	0	0	0	0	0	0	0	0	0	3	3	0	0	0	0	0	0	0	0	0	0	0
235-082021	0	0	0	0	0	0	0	0	0	0	0	0	0	0	0	0	0	0	0	0	0	0	0	0	0	0
237-082021	0	0	0	0	0	0	0	0	0	0	0	0	0	0.375	0	0	0	0	1	0	0	0	0	0	0	0
238-082021	7.5	2	1	2	1	1	0	0	1	1	0	0	1	8.5	2	2	1	2	1	0	1	0	0	1	0	1
239-082021	12.375	3	4	3	2	0	1	0	0	0	0	0	0	10.375	3	2	3	2	0	1	0	0	0	0	0	0
240-082021	6.375	1	1	2	2	0	1	0	0	0	0	0	0	7.375	1	2	2	2	0	1	0	0	0	0	0	0
241-082021	0	0	0	0	0	0	0	0	0	0	0	0	0	6.75	1	2	1	2	0	1	0	0	0	1	0	0
242-082021	8.125	2	2	1	2	0	1	0	1	0	0	0	1	8.125	2	2	1	2	0	1	0	1	0	0	0	1
243-082021	5.375	1	2	0	2	0	1	0	0	0	0	0	0	5.375	1	2	0	2	0	0	0	1	0	0	0	0
244-082021	6.375	1	2	1	2	0	1	0	0	0	0	0	0	5.375	1	2	1	1	0	1	0	0	0	0	0	0
245-082021	3.75	1	1	0	1	0	1	0	0	0	0	1	0	0	0	0	0	0	0	0	0	0	0	0	0	0
246-082021	9.75	2	2	3	2	0	1	0	0	0	0	0	1	10.125	2	2	3	2	0	1	1	0	0	1	0	0
247-082021	10.375	3	2	3	2	0	1	0	0	0	0	0	0	9.375	2	2	3	2	0	1	0	0	0	0	0	0
249-082021	11.5	3	2	2	3	0	1	0	1	0	1	0	1	11.5	3	2	2	3	0	1	0	1	0	1	0	1
251-082021	0	0	0	0	0	0	0	0	0	0	0	0	0	0	0	0	0	0	0	0	0	0	0	0	0	0
252-082021	7.125	2	1	2	1	1	0	1	0	0	0	0	1	7.125	2	1	2	1	1	0	1	0	0	0	0	1

## Sheet: Rapid
pt_id	rapid3	rapid3_dress	rapid3_bed	rapid3_drink	rapid3_walk	rapid3_wash	rapid3_bend	rapid3_faucet	rapid3_carbusplane	rapid3_2miles	rapid3_recreation	rapid3_sleep	rapid_nervous	rapid3_depression	rapid3_pain	rapid3_wellbeing	physician_global_score
16-112019
17-112019
18-112019
20-112019
21-112019
22-112019
23-112019
24-112019
26-112019
29-112019
30-112019
31-112019
32-112019
34-112019
35-112019
36-112019
37-112019
38-112019
40-112019
41-112019
44-112019
45-112019
46-112019
47-112019
48-112019
51-112019
54-112019
55-112019
56-112019
57-112019
59-112019
60-112019
62-112019
66-112019
68-112019
69-112019
70-112019
71-112019
72-112019
73-112019
75-112019
77-112019
78-112019
79-112019
80-112019
81-112019
83-112019
84-112019
85-112019
86-112019
87-112019
88-112019
89-112019
91-112019
92-112019
93-112019
94-112019
96-112019
98-112019
100-112019
101-112019
102-112019
103-112019
105-112019
106-112019
107-112019
111-112019
112-112019
113-112019
114-112019
115-112019
116-112019
117-112019
118-112019
122-112019
123-112019
125-112019
126-112019
127-112019
130-112019
131-112019
132-112019
133-112019
134-112019
135-112019
136-112019
137-112019
138-112019
139-112019
141-112019
142-112019
143-112019
144-112019
145-112019
149-112019
150-112019
151-112019
152-112019
153-112019
154-112019
155-112019
156-112019
157-112019
158-112019
159-112019
161-112019
162-112019
163-112019
164-112019
165-112019
167-112019
168-112019
169-112019
170-112019
200-082021	17.5	0	2	1	1	0	2	0	1	2	3	1	1	2	6.5	7	7.5
201-082021	12.6667	1	1	0	0	0	2	1	0	3	3	1	1	1	3	6	4
202-082021	17.6667	1	1	0	1	1	2	0	2	2	1	2	1	0	7	7	7.5
203-082021	8.66667	0	1	0	0	0	1	0	0	0	0	1	1	0	5	3	4
204-082021	21	2	0	1	0	0	0	2	0	0	1	0	0	0	9	10	9
205-082021	7	0	0	0	0	0	0	0	0	0	0	0	0	2	4	3	3.5
206-082021	2	0	0	0	0	0	0	0	0	0	0	0	0	0	1	1	1
207-082021	6.33333	1	0	0	1	0	1	0	0	1	0	0	0	0	5	0	2
208-082021	17.3333	0	1	0	0	0	1	0	1	0	1	1	2	1	9	7	7
209-082021	0	0	0	0	0	0	0	0	0	0	0	0	0	0	0	0	0
210-082021	9.66667	0	0	0	0	0	2	0	0	0	0	3	2	2	5	4	3
211-082021	18	0	0	0	0	0	0	0	0	0	0	1	2	1	10	8	5
212-082021	15.6667	0	1	0	1	0	2	0	2	2	3	1	0	0	4	8	6
213-082021	21	0	0	0	0	0	1	0	0	2	0	0	0	0	10	10	8
214-082021	12	0	1	0	1	1	0	0	0	1	2	1	1	0	7	3	3
217-082021	12	1	2	1	0	0	1	1	1	1	1	1	0	0	5	4	4
218-082021	0	0	0	0	0	0	0	0	0	0	0	0	0	0	0	0	0
220-082021	12.3333	0	1	0	0	0	2	0	0	1	0	0	0	0	7	4	4
221-082021	18	1	0	0	0	0	2	0	0	0	0	1	0	0	9	8	8
223-082021	13.3333	0	0	0	0	0	0	0	0	0	1	1	1	0	6.5	6.5	5
224-082021	0	0	0	0	0	0	0	0	0	0	0	0	1	1	0	0	0
225-082021	0	0	0	0	0	0	0	0	0	0	0	0	0	0	0	0	0
226-082021	1.33333	0	1	0	0	0	1	0	0	1	1	2	2	2	0	0	0
227-082021	20.1667	1	2	0	2	1	3	0	0	2	3	2	1	1	8	7.5	7.5
228-082021	20	1	1	2	2	2	2	1	1	3	3	2	2	1	7	7	7
229-082021	9	0	1	0	0	0	1	0	0	0	1	0	1	1	3	5	3
231-082021	5.33333	0	1	0	0	0	0	0	0	0	0	0	0	0	3	2	2
232-082021	16.6667	1	1	2	0	0	2	0	0	1	1	2	1	1	8	6	6
233-082021	5.66667	0	0	0	0	0	2	0	0	0	0	0	0	0	2	3	2
235-082021	13.3333	0	0	0	0	0	0	0	1	0	0	1	0	0	8	5	5
237-082021	15	2	1	0	0	0	2	0	1	0	0	0	1	0	5	8	8
238-082021	14.6667	1	1	1	0	0	0	0	0	2	3	1	2	2	7	5	6
239-082021	25.3333	1	1	2	1	1	2	1	1	3	3	2	1	2	10	10	9
240-082021	13.3333	0	1	0	0	0	1	1	1	3	3	2	1	1	5	5	5
241-082021	16	1	1	0	0	0	1	0	0	0	3	1	1	1	9	5	8
242-082021	21.3333	1	2	1	2	1	2	0	2	2	3	2	2	2	8	8	7
243-082021	15.3333	1	1	0	0	0	2	0	0	0	0	0	0	1	8	6	6
244-082021	12.6667	0	1	0	0	0	1	0	0	2	1	0	1	1	6	5	5
245-082021	10.6667	0	1	0	1	0	1	0	0	1	1	0	1	1	6	3	3
246-082021	17.6667	1	1	0	1	0	2	1	0	1	1	2	0	0	8	7	7
247-082021	15	1	0	0	0	0	1	0	1	1	2	1	2	2	8	5	5
249-082021	22.3333	0	1	0	2	2	2	2	1	3	3	3	2	2	9	8	8
251-082021	13.6667	0	1	0	0	0	0	0	0	1	0	2	0	0	6	7	5
252-082021	11.3333	0	0	0	0	0	0	0	0	0	1	0	0	0	6	5	4

## Sheet: Pas
pt_id	pas2	pas2_stand	pas2_walk	pas2_toilet	pas2_lift5pounds	pas2_cardoor	pas2_work	pas2_waitinline	pas2_lift_heavy	pas2_move_objects	pas2_stairs	rapid3_pain	rapid3_wellbeing
16-112019
17-112019
18-112019
20-112019
21-112019
22-112019
23-112019
24-112019
26-112019
29-112019
30-112019
31-112019
32-112019
34-112019
35-112019
36-112019
37-112019
38-112019
40-112019
41-112019
44-112019
45-112019
46-112019
47-112019
48-112019
51-112019
54-112019
55-112019
56-112019
57-112019
59-112019
60-112019
62-112019
66-112019
68-112019
69-112019
70-112019
71-112019
72-112019
73-112019
75-112019
77-112019
78-112019
79-112019
80-112019
81-112019
83-112019
84-112019
85-112019
86-112019
87-112019
88-112019
89-112019
91-112019
92-112019
93-112019
94-112019
96-112019
98-112019
100-112019
101-112019
102-112019
103-112019
105-112019
106-112019
107-112019
111-112019
112-112019
113-112019
114-112019
115-112019
116-112019
117-112019
118-112019
122-112019
123-112019
125-112019
126-112019
127-112019
130-112019
131-112019
132-112019
133-112019
134-112019
135-112019
136-112019
137-112019
138-112019
139-112019
141-112019
142-112019
143-112019
144-112019
145-112019
149-112019
150-112019
151-112019
152-112019
153-112019
154-112019
155-112019
156-112019
157-112019
158-112019
159-112019
161-112019
162-112019
163-112019
164-112019
165-112019
167-112019
168-112019
169-112019
170-112019
200-082021	5.943	1	1	1	2	0	1	2	1	1	3	6.5	7
201-082021	4.887	2	0	1	3	0	2	2	2	2	3	3	6
202-082021	6.10967	2	1	1	0	0	1	2	2	2	2	7	7
203-082021	3.88767	0	0	1	1	0	0	3	3	3	0	5	3
204-082021	7.77633	0	0	2	2	2	2	0	2	2	1	9	10
205-082021	2.99933	0	0	0	2	0	0	0	2	2	0	4	3
206-082021	0.666667	0	0	0	0	0	0	0	0	0	0	1	1
207-082021	1.99967	0	0	0	0	0	1	0	1	1	0	5	0
208-082021	6.33233	1	0	0	0	0	1	2	2	2	1	9	7
209-082021	0	0	0	0	0	0	0	0	0	0	0	0	0
210-082021	3.999	1	0	0	0	0	0	2	2	2	2	5	4
211-082021	6.666	0	0	0	0	0	0	2	2	2	0	10	8
212-082021	5.221	2	1	1	0	0	3	1	0	1	2	4	8
213-082021	7.22167	1	0	0	0	0	0	1	1	1	1	10	10
214-082021	4.22133	0	1	0	1	0	2	1	2	1	0	7	3
217-082021	4.332	2	0	1	2	1	0	1	2	2	1	5	4
218-082021	0	0	0	0	0	0	0	0	0	0	0	0	0
220-082021	4.66567	0	0	0	0	0	1	2	2	2	2	7	4
221-082021	6.33267	1	0	0	0	0	0	2	1	1	1	9	8
223-082021	4.66633	0	0	0	0	0	0	0	1	1	1	6.5	6.5
224-082021	0	0	0	0	0	0	0	0	0	0	0	0	0
225-082021	0	0	0	0	0	0	0	0	0	0	0	0	0
226-082021	0.444	0	1	0	0	0	1	0	1	1	0	0	0
227-082021	7.27567	1	2	1	3	0	2	2	3	3	2	8	7.5
228-082021	6.88667	1	2	1	3	0	3	2	3	3	2	7	7
229-082021	3.11067	0	0	0	1	0	0	0	1	1	1	3	5
231-082021	1.66667	0	0	0	0	0	0	0	0	0	0	3	2
232-082021	5.55467	0	0	0	2	0	0	1	2	2	1	8	6
233-082021	1.66667	0	0	0	0	0	0	0	0	0	0	2	3
235-082021	4.77733	1	0	0	0	0	0	0	1	1	1	8	5
237-082021	4.88833	0	0	1	0	0	1	0	1	1	1	5	8
238-082021	5.443	1	2	0	2	0	0	2	2	2	2	7	5
239-082021	8.44267	1	1	1	2	1	2	1	3	3	1	10	10
240-082021	4.66533	1	0	1	1	1	0	2	2	2	2	5	5
241-082021	5.99867	1	0	0	3	0	0	0	3	3	2	9	5
242-082021	7.22033	1	2	1	2	1	2	1	3	3	1	8	8
243-082021	4.99967	0	0	0	1	0	0	0	1	1	0	8	6
244-082021	3.77767	0	0	0	0	0	0	0	0	0	1	6	5
245-082021	3.444	0	1	1	0	0	0	1	0	0	1	6	3
246-082021	6.332	1	1	1	1	0	0	0	3	3	2	8	7
247-082021	5.44333	1	0	0	2	0	1	0	3	3	0	8	5
249-082021	8.21967	1	2	0	3	2	3	3	3	3	3	9	8
251-082021	4.33333	0	0	0	0	0	0	0	0	0	0	6	7
252-082021	3.66667	0	0	0	0	0	0	0	0	0	0	6	5

[truncated: 3 more sheets: Promis, Promis-Mobility, Lab Data]
